# Supplementary material for: Robotic versus laparoscopic distal gastrectomy for resectable gastric cancer: a randomized phase 2 trial
Source: Nat Commun. 2024 May 31;15:4668. doi: 10.1038/s41467-024-49013-6 (PMC11143299; doi:10.1038/s41467-024-49013-6)
Supplement: Supplementary file 4 — Source data [file 41467_2024_49013_MOESM4_ESM.xlsx]

## Sheet: Table 1
ID	Group	Age65	Sex (1-male;2-female)	ECOG	ASA	BMI	tumor size,mm	Histology	CEA-5	CA199-37	Lymphvascular invasion	Adjuvant chemotherapy	cT(123,4)	cN0N+	pT(1234)	pN	pN(0,123)	AJCC8th 3-category
1	RDG	0	2	0	2	27.06	14	1	0	0	0	0	1	0	1	0	0	1
2	LDG	0	1	0	2	25.53	40	2	0	0	0	0	1	0	1	0	0	1
4	LDG	0	2	0	2	21.76	15	2	0	0	0	0	1	0	1	0	0	1
5	RDG	1	1	0	2	20.5	30	2	0	0	1	1	1	0	3	0	0	2
6	RDG	0	1	0	1	25.35	58	2	0	0	1	1	1	1	4	3a	1	3
7	RDG	1	1	0	1	23.14	35	1	0	0	1	1	2	1	3	1	1	2
8	LDG	0	1	0	2	15.94	20	2	0	0	1	1	1	1	3	2	1	3
9	LDG	1	2	1	2	21.11	40	2	0	0	1	1	1	1	2	3a	1	3
10	LDG	0	1	0	2	24.54	35	1	0	0	0	0	1	0	1	0	0	1
11	LDG	0	1	0	2	24.22	50	1	1	0	1	1	2	1	3	2	1	3
13	RDG	0	1	0	2	21.3	50	1	0	0	0	0	1	0	1	0	0	1
14	RDG	0	1	0	2	21.64	30	2	1	1	0	1	2	1	4	2	1	3
15	LDG	1	1	0	2	22.49	35	2	0	0	1	0	1	1	3	2	1	3
16	RDG	0	2	0	2	23.31	5	2	0	0	0	0	1	0	1	0	0	1
17	LDG	0	2	0	2	18.67	75	2	0	0	1	0	2	1	3	3a	1	3
18	LDG	0	1	0	2	22.92	60	1	1	0	0	1	2	1	4	1	1	3
19	LDG	1	1	0	2	18.91	70	1	0	0	0	1	1	1	4	3a	1	3
20	LDG	0	2	0	2	22.66	30	1	0	0	0	0	1	1	1	0	0	1
21	LDG	0	1	0	2	20.2	5	2	0	0	0	0	1	0	1	0	0	1
22	RDG	1	1	0	2	23.8	40	1	0	0	1	1	2	1	3	3b	1	3
23	RDG	0	2	0	2	25.53	25	1	0	0	1	1	1	1	2	1	1	2
24	RDG	0	1	0	2	20.07	45	2	0	0	1	1	1	1	3	3a	1	3
25	LDG	0	1	0	1	19.13	30	2	0	0	0	1	1	0	2	1	1	2
27	RDG	0	1	0	1	21.22	35	2	0	0	1	1	2	0	4	2	1	3
28	LDG	1	2	0	2	20.78	30	2	0	0	0	1	1	1	1	1	1	1
29	LDG	0	2	0	1	18.79	30	2	0	0	0	1	1	1	1	2	1	2
30	LDG	0	2	0	2	18.66	30	2	0	0	1	1	2	1	3	3a	1	3
31	RDG	1	1	1	3	24.92	20	1	0	0	1	0	1	0	3	2	1	3
32	LDG	1	1	0	3	31.49	25	2	0	0	1	1	1	0	3	2	1	3
33	LDG	1	2	0	2	22.86	40	2	0	0	0	0	1	1	3	3a	1	3
35	RDG	0	2	1	2	26.72	35	2	0	0	0	1	2	1	2	3b	1	3
36	RDG	0	1	0	2	21.8	12	2	0	0	0	1	1	1	2	0	0	1
37	LDG	1	1	0	1	19.84	30	1	0	0	0	0	1	0	1	0	0	1
38	LDG	0	1	0	2	20.91	30	1	1	0	0	1	1	0	2	0	0	1
39	LDG	0	1	0	1	24.61	45	1	1	0	1	1	2	1	3	2	1	3
40	LDG	0	2	0	3	23.5	25	1	0	0	0	0	1	1	1	1	1	1
41	LDG	0	2	1	2	19.88	25	2	0	0	0	1	2	0	4	0	0	2
44	RDG	1	1	0	2	18.37	20	1	1	0	0	1	1	0	2	2	1	2
45	RDG	0	1	0	2	23.12	10	2	0	0	0	0	1	0	1	0	0	1
46	LDG	1	1	0	2	18.12	40	2	0	0	0	0	2	0	4	0	0	2
47	RDG	0	2	0	2	25.63	70	2	0	1	1	1	2	1	4	3b	1	3
48	RDG	0	1	0	2	27.34	65	1	0	0	1	1	2	1	4	2	1	3
49	RDG	0	2	0	2	23.56	40	2	0	0	1	1	2	1	2	3a	1	3
50	RDG	0	1	0	1	27.55	40	2	1	0	0	0	1	0	1	0	0	1
51	LDG	0	1	0	1	24.22	20	1	0	0	0	0	1	0	1	0	0	1
52	RDG	0	2	0	2	25.07	45	2	0	0	1	1	2	0	2	0	0	1
53	RDG	0	1	0	2	22.39	16	1	0	0	0	0	1	0	1	0	0	1
54	LDG	0	1	0	1	26.45	30	2	0	0	0	0	1	0	2	0	0	1
55	LDG	0	2	0	1	22.83	55	1	1	0	1	0	2	1	3	2	1	3
56	LDG	0	1	0	1	25.14	15	1	0	0	1	0	1	0	1	0	0	1
57	LDG	1	1	0	2	24.93	6	1	0	0	0	0	1	0	1	0	0	1
58	LDG	0	2	0	1	20.57	80	2	0	1	1	1	2	1	4	3b	1	3
59	RDG	0	2	0	2	21.29	30	2	0	0	0	1	1	1	3	2	1	3
60	RDG	0	1	0	2	24.61	30	2	0	0	0	1	2	1	2	0	0	1
61	LDG	0	1	0	1	14.19	20	2	0	0	0	1	1	0	2	1	1	2
62	LDG	0	2	0	1	22.6	20	1	0	0	0	0	1	0	1	0	0	1
63	LDG	1	1	0	2	24.62	20	1	0	0	0	0	1	0	1	0	0	1
65	RDG	0	1	0	2	23.05	15	2	0	0	0	0	1	0	1	0	0	1
67	LDG	1	2	0	1	18.26	25	2	1	0	0	1	1	1	3	1	1	2
68	RDG	0	1	0	1	18.29	80	2	0	0	0	1	2	1	4	1	1	3
69	RDG	0	2	0	2	24.89	20	2	0	0	0	0	1	0	1	0	0	1
70	LDG	1	1	0	2	20.45	20	2	1	0	0	1	1	0	1	2	1	2
72	LDG	0	2	1	2	17.53	35	1	1	0	1	1	1	1	3	2	1	3
73	LDG	0	1	0	2	24.48	35	1	0	0	1	1	2	1	3	1	1	2
75	RDG	1	2	1	2	18.3	30	1	0	0	0	0	1	0	1	0	0	1
76	RDG	1	1	1	2	26.74	60	2	0	0	1	1	2	0	3	2	1	3
77	RDG	0	1	0	2	28.34	35	2	0	0	1	1	2	1	1	2	1	2
78	LDG	0	2	0	2	26.37	20	2	0	0	0	0	1	0	1	0	0	1
79	LDG	0	2	0	2	28.44	45	1	0	0	0	1	2	0	4	0	0	2
81	LDG	0	1	0	2	20.2	30	1	1	0	0	0	1	0	1	0	0	1
83	RDG	1	1	0	2	20.93	60	1	1	0	1	1	2	1	4	3b	1	3
84	LDG	0	1	0	1	20.07	15	1	0	0	0	0	1	0	1	0	0	1
85	LDG	0	1	0	2	20.66	7	1	0	0	0	0	1	0	1	0	0	1
86	RDG	1	2	0	2	22.81	20	2	0	0	0	0	1	0	2	0	0	1
88	LDG	0	1	1	2	21.77	80	1	1	0	0	1	2	1	3	0	0	2
89	LDG	0	2	0	1	22.63	40	2	0	0	1	1	2	1	3	3a	1	3
90	RDG	0	1	0	2	19.83	35	2	0	1	0	1	1	1	3	2	1	3
91	LDG	0	1	0	2	21.23	40	2	1	0	1	1	2	1	3	1	1	2
92	LDG	0	1	0	1	18.69	35	2	0	0	1	1	1	1	4	1	1	3
93	LDG	1	1	1	2	21.26	35	2	0	0	1	1	2	1	4	3a	1	3
94	LDG	1	1	0	3	21.11	50	1	0	0	0	1	1	1	2	0	0	1
96	RDG	0	1	0	1	23.53	25	2	1	0	0	1	2	0	2	0	0	1
97	LDG	0	1	0	2	20.98	12	1	0	0	0	0	1	1	1	0	0	1
99	RDG	0	1	0	2	25.09	40	2	1	0	0	0	2	0	1	0	0	1
101	LDG	1	2	0	2	22.94	40	1	1	0	1	1	2	1	4	0	0	2
102	LDG	0	2	0	2	24.18	40	1	0	0	0	1	1	0	1	3a	1	2
104	RDG	1	1	1	2	27.34	50	2	0	0	1	1	1	1	3	3a	1	3
105	RDG	1	1	1	2	19.83	30	2	0	0	1	0	2	1	3	1	1	2
106	RDG	0	1	1	2	23.75	35	2	0	0	1	1	1	1	2	3a	1	3
107	RDG	0	1	0	2	19.11	80	2	0	0	1	1	1	0	3	2	1	3
108	RDG	1	1	1	2	24.38	90	2	0	0	1	1	2	1	3	3a	1	3
109	RDG	0	2	0	2	17.77	80	2	1	1	1	1	2	1	4	3a	1	3
110	LDG	0	1	0	1	28.04	45	2	0	0	0	0	1	0	1	0	0	1
111	LDG	0	2	0	2	24.53	40	2	0	0	0	1	1	0	3	1	1	2
113	LDG	1	1	1	3	21.3	50	1	0	0	1	0	2	1	3	3a	1	3
114	LDG	0	1	0	3	29.86	40	2	0	0	1	1	1	1	2	0	0	1
115	LDG	0	1	0	2	23.51	20	1	0	0	0	0	1	0	1	0	0	1
116	LDG	0	1	1	2	21.05	75	2	0	0	1	1	2	0	3	3a	1	3
117	LDG	0	1	0	2	18.36	45	2	1	0	1	0	2	0	3	1	1	2
118	LDG	1	1	1	2	22.77	50	2	0	0	0	1	2	0	3	0	0	2
119	LDG	0	1	0	2	19.31	45	2	0	0	1	1	1	0	3	3a	1	3
120	LDG	1	2	1	2	29.21	50	2	0	0	1	1	1	1	4	1	1	3
121	LDG	0	2	0	2	23.12	65	2	0	1	1	0	2	1	4	3b	1	3
122	LDG	0	1	0	2	26.3	40	2	0	0	0	1	2	1	4	2	1	3
123	LDG	1	2	0	2	27.11	90	2	0	0	1	1	2	0	4	3b	1	3
124	LDG	0	1	0	2	19.92	80	2	0	0	1	1	2	1	4	2	1	3
125	LDG	0	1	0	2	21.53	60	1	0	0	0	1	2	1	3	0	0	2
127	RDG	0	1	0	2	21.97	10	1	0	0	0	0	1	0	1	0	0	1
128	LDG	0	1	0	1	21.05	80	2	0	1	1	1	1	1	4	3b	1	3
130	LDG	1	1	0	2	25.88	30	2	0	0	1	0	2	0	4	2	1	3
131	LDG	0	1	0	2	24.43	60	2	0	0	1	1	2	0	3	0	0	2
132	RDG	1	1	0	2	17.78	55	2	0	0	1	0	2	1	3	3a	1	3
133	LDG	1	2	0	2	26.53	20	1	0	0	0	0	1	0	1	0	0	1
134	LDG	0	1	1	2	22.86	70	1	1	1	1	1	2	1	3	2	1	3
135	LDG	1	1	1	2	23.55	70	1	1	0	0	1	2	1	3	1	1	2
137	LDG	0	2	0	1	19.56	15	2	0	0	0	1	1	0	1	0	0	1
138	RDG	1	1	1	2	25.03	50	1	1	1	0	1	2	1	2	2	1	2
139	LDG	1	1	0	2	24.06	40	1	1	0	1	1	2	1	3	3a	1	3
140	RDG	0	1	0	2	20.31	60	1	0	0	1	1	2	1	2	3a	1	3
141	RDG	0	2	0	2	21.37	40	1	1	0	1	0	2	1	3	1	1	2
142	RDG	0	1	0	2	23.74	75	2	0	0	1	1	1	1	3	3b	1	3
143	LDG	1	1	1	3	24.91	5.5	2	1	1	1	1	1	1	3	3b	1	3
144	RDG	1	1	1	2	24.72	40	2	0	0	1	1	2	1	3	3a	1	3
145	LDG	1	1	0	1	24.46	55	1	0	0	0	0	1	1	1	2	1	2
146	LDG	1	1	0	2	19.53	30	1	1	0	1	1	2	1	3	0	0	2
147	LDG	0	2	0	2	17.15	35	2	0	0	1	1	2	1	4	1	1	3
148	LDG	1	2	0	2	23	60	2	0	1	1	1	2	1	4	3b	1	3
149	LDG	1	2	0	2	17.97	15	2	0	0	0	1	1	0	2	0	0	1
150	RDG	0	1	0	2	22.65	35	2	0	0	0	1	1	1	1	1	1	1
151	LDG	0	1	1	3	30.71	80	2	1	0	0	1	1	1	3	3a	1	3
152	LDG	1	1	0	2	19.92	60	2	0	0	1	0	1	1	3	3a	1	3
153	LDG	1	1	0	2	18.91	60	2	0	1	1	1	2	1	3	3a	1	3
154	RDG	1	1	0	2	26.95	90	2	0	0	1	1	2	1	4	3b	1	3
155	LDG	0	1	0	2	23.18	20	1	1	0	1	1	1	1	2	3a	1	3
156	LDG	1	1	0	2	24.3	60	2	0	0	1	0	2	1	3	3b	1	3
157	LDG	1	1	0	2	26.82	60	1	0	0	1	1	1	0	3	2	1	3
158	RDG	0	1	0	2	17.31	40	2	0	0	1	1	2	1	3	0	0	2
159	RDG	0	1	0	2	20.38	35	1	1	0	1	0	1	1	2	1	1	2
160	LDG	0	1	0	2	19.59	35	2	1	0	1	1	2	1	3	1	1	2
162	RDG	0	1	0	2	22.41	40	1	0	0	0	1	2	1	3	2	1	3
163	LDG	1	1	0	2	19.53	25	1	1	0	0	1	1	1	2	0	0	1
164	LDG	0	1	1	2	28.98	25	2	0	0	0	0	1	1	3	0	0	2
165	RDG	0	1	0	2	26.95	20	2	0	0	0	0	1	0	1	0	0	1
166	RDG	1	2	0	2	23.83	20	2	0	0	0	1	1	0	1	0	0	1
168	LDG	1	2	0	2	22.11	70	2	0	0	1	1	1	1	3	2	1	3
169	RDG	1	2	0	2	26.4	40	1	1	1	0	0	1	0	1	0	0	1
170	LDG	0	1	0	2	21.11	40	2	0	0	1	1	2	1	4	0	0	2
171	LDG	1	2	1	2	17.26	20	1	0	0	0	0	1	1	1	0	0	1
172	LDG	1	2	1	2	20.47	50	1	1	0	1	0	1	1	3	2	1	3
173	LDG	0	2	0	2	19.22	70	2	0	0	0	1	2	1	3	2	1	3
174	LDG	1	1	0	2	20.69	55	2	0	0	1	0	2	1	4	3b	1	3
175	LDG	1	2	1	2	26.66	40	2	1	0	0	1	1	0	2	1	1	2
176	RDG	0	1	0	2	22.76	30	2	0	0	1	0	1	1	3	0	0	2
177	RDG	0	2	0	2	23.79	50	2	0	0	1	1	2	1	3	3a	1	3
178	LDG	0	1	0	2	22.38	50	2	0	0	1	1	2	1	3	2	1	3
179	LDG	0	1	0	2	18.87	30	2	0	0	0	0	1	0	1	0	0	1
180	LDG	1	1	1	2	25.24	30	2	0	0	0	1	2	1	3	2	1	3
181	RDG	1	1	1	2	19.68	60	2	1	0	1	1	2	1	3	2	1	3
182	RDG	0	2	0	2	23.42	25	1	0	0	0	0	1	0	1	0	0	1
183	RDG	1	1	0	2	23.74	30	1	0	0	0	1	1	1	1	1	1	1
184	LDG	0	1	0	2	28	10	2	0	0	0	0	1	0	3	0	0	2
185	LDG	1	2	0	2	22.86	5	2	0	0	0	0	1	0	1	0	0	1
186	LDG	0	1	0	2	15.37	20	2	0	0	1	1	1	0	3	0	0	2
187	RDG	0	2	0	2	25.89	20	1	0	0	0	1	1	1	1	3a	1	2
189	LDG	1	1	1	2	27.33	30	2	0	0	1	1	2	0	4	3a	1	3
190	LDG	0	1	0	2	19.76	50	1	0	0	0	1	2	1	3	3a	1	3
191	RDG	0	2	1	2	21.88	45	2	0	0	0	1	1	1	4	1	1	3
192	LDG	0	1	0	2	21.64	40	2	0	0	1	1	2	1	4	3a	1	3
193	LDG	0	1	0	2	21.55	80	2	0	1	1	1	2	1	3	2	1	3
195	LDG	0	2	0	2	26.85	15	2	0	0	0	0	1	1	2	0	0	1
196	LDG	0	1	0	2	20.05	40	2	0	0	1	1	2	1	3	3b	1	3
199	RDG	0	1	0	3	26.46	20	2	0	0	0	0	1	0	1	0	0	1
200	LDG	0	1	0	2	22.93	30	1	0	0	0	1	1	1	2	1	1	2
201	LDG	0	1	0	1	23.6	40	2	0	0	1	1	2	1	4	1	1	3
202	LDG	1	2	1	2	21.64	30	2	0	0	0	1	1	0	1	1	1	1
203	RDG	0	1	0	2	22.35	60	2	0	0	0	1	1	1	1	2	1	2
204	RDG	0	2	1	3	17.63	50	2	1	1	0	1	2	1	4	2	1	3
205	LDG	0	2	0	2	23.75	20	2	0	0	0	0	1	0	1	0	0	1
206	LDG	1	2	0	2	23.59	50	2	0	1	1	1	2	1	3	3b	1	3
207	LDG	1	2	0	2	24.44	55	2	0	0	0	1	1	0	2	0	0	1
208	LDG	1	1	1	3	23.43	30	2	0	0	1	1	1	0	2	2	1	2
209	LDG	1	2	1	2	28.2	35	1	0	0	0	0	1	0	1	0	0	1
210	LDG	0	2	0	2	23.43	30	1	0	1	1	1	2	1	4	3a	1	3
211	LDG	1	2	0	2	20.96	40	1	1	1	1	1	1	1	2	2	1	2
213	LDG	0	2	0	2	20.64	10	1	0	0	0	0	1	0	2	0	0	1
214	LDG	1	1	0	2	27.1	40	1	0	0	0	0	1	0	1	0	0	1
215	LDG	0	1	0	2	28.73	70	2	0	0	0	1	2	1	3	0	0	2
216	RDG	1	1	1	2	28.34	20	1	0	0	0	0	1	0	1	0	0	1
217	RDG	0	1	0	1	20.05	5	1	0	0	0	0	1	0	1	0	0	1
218	RDG	1	1	0	1	21.46	60	2	0	0	1	1	2	0	2	2	1	2
219	LDG	0	1	1	2	24.91	15	1	0	0	0	0	1	0	1	0	0	1
220	LDG	1	1	1	2	21.24	20	1	0	0	0	0	1	1	1	0	0	1
221	LDG	0	1	0	2	20.07	21	1	0	0	0	0	1	1	2	2	1	2
222	LDG	0	1	0	2	24.44	70	1	1	0	1	0	2	0	4	0	0	2
223	LDG	0	2	0	2	21.45	30	2	0	0	0	1	1	0	3	0	0	2
224	LDG	1	1	1	2	21.97	60	2	1	0	0	1	2	1	3	0	0	2
225	LDG	0	2	0	2	24.46	35	2	0	0	1	1	2	1	3	3b	1	3
226	LDG	1	2	1	3	23.01	20	1	0	0	0	1	1	0	1	1	1	1
227	RDG	0	1	0	2	20	30	2	0	0	0	0	1	0	1	0	0	1
228	LDG	1	2	1	3	31.16	90	2	0	0	1	1	2	1	4	3b	1	3
229	RDG	0	2	0	2	19.92	25	2	0	0	1	1	1	0	2	1	1	2
230	RDG	0	1	0	2	22.04	15	2	0	0	0	1	1	0	1	1	1	1
231	RDG	1	1	0	2	25.88	30	2	1	0	1	1	1	1	1	1	1	1
232	RDG	0	1	0	2	22.68	15	2	0	0	0	0	1	0	1	0	0	1
233	RDG	1	1	1	2	25.62	30	1	0	1	1	1	1	1	1	3a	1	2
234	LDG	1	1	0	3	23.24	35	1	0	0	0	0	1	0	1	0	0	1
236	RDG	0	1	1	2	27.16	40	2	0	0	0	0	1	0	1	0	0	1
237	RDG	0	1	0	1	23.15	40	2	0	1	1	1	1	1	4	2	1	3
238	RDG	0	2	0	2	19.43	10	2	0	0	0	0	1	0	1	0	0	1
239	RDG	0	2	0	2	19.11	30	2	0	1	0	1	1	1	3	3a	1	3
240	RDG	0	1	0	2	23.84	15	1	1	0	0	0	2	0	2	1	1	2
242	RDG	0	1	1	2	22.79	20	1	0	0	0	1	1	0	2	0	0	1
243	RDG	0	2	0	1	19.98	20	1	0	0	0	0	1	0	1	0	0	1
244	RDG	0	1	0	2	24.57	45	2	0	0	1	0	2	1	4	3a	1	3
245	RDG	0	1	0	2	26.77	45	1	0	0	1	1	1	1	3	2	1	3
246	RDG	1	2	0	2	26.52	45	1	0	0	0	0	1	0	3	0	0	2
247	RDG	0	2	0	2	20.73	5	2	0	0	0	0	2	0	1	0	0	1
248	RDG	1	1	0	2	25.34	22	1	0	0	0	0	1	0	1	0	0	1
249	RDG	1	1	0	1	21.73	35	2	0	0	0	1	1	1	2	2	1	2
250	RDG	0	2	0	1	22.83	15	2	0	0	1	1	1	1	3	1	1	2
251	RDG	0	2	0	2	20.03	20	1	0	0	0	1	1	0	3	2	1	3
252	RDG	0	1	0	2	24.02	25	1	0	0	1	0	1	0	1	1	1	1
253	RDG	1	2	0	3	19.56	60	2	1	0	1	0	1	1	3	2	1	3
254	RDG	1	1	0	2	26.57	20	2	0	0	0	0	1	0	1	0	0	1
255	RDG	0	1	0	1	33.91	45	1	0	0	0	1	2	1	3	1	1	2
256	RDG	1	1	0	2	24	40	1	1	0	1	1	1	1	3	3a	1	3
257	RDG	1	1	0	3	20.77	30	2	0	0	1	1	2	1	3	3a	1	3
258	RDG	1	2	0	3	20.73	30	2	0	1	0	0	1	0	1	0	0	1
259	RDG	0	2	0	2	21	30	2	0	0	0	0	1	0	1	0	0	1
260	RDG	0	2	0	2	21.5	20	2	0	0	0	0	1	0	1	0	0	1
261	RDG	0	2	0	2	21.77	30	2	0	0	0	1	1	1	2	3a	1	3
262	RDG	0	2	0	2	18.52	5	2	0	0	0	0	1	0	1	0	0	1
263	RDG	1	2	0	3	24.03	20	2	0	0	0	0	1	0	1	1	1	1
264	RDG	0	1	0	2	25.66	25	1	0	0	1	0	1	1	3	2	1	3
265	RDG	0	2	0	2	25.44	35	2	0	0	1	1	1	1	1	3b	1	3
266	RDG	0	1	1	2	23.51	30	1	1	0	0	0	1	0	1	0	0	1
267	RDG	1	1	1	2	23.66	30	1	0	0	0	0	1	1	2	1	1	2
268	RDG	1	2	0	2	20.43	60	1	0	0	0	0	2	1	1	0	0	1
269	RDG	0	1	1	2	25.86	15	1	0	0	0	0	1	0	1	0	0	1
270	RDG	0	1	0	2	22.57	40	2	0	0	1	1	1	1	3	3b	1	3
271	RDG	0	2	0	2	26.44	50	1	0	0	1	1	2	1	4	3a	1	3
273	RDG	1	2	0	1	25.8	55	1	0	0	1	1	2	1	3	1	1	2
274	RDG	0	1	0	2	22.49	30	1	0	0	1	1	2	1	3	1	1	2
275	RDG	0	1	0	2	21.46	22	2	0	0	0	1	1	1	2	0	0	1
276	RDG	0	1	0	2	30.12	30	2	0	0	0	0	1	0	1	0	0	1
277	RDG	1	1	0	2	19.61	50	1	0	0	1	0	2	1	4	2	1	3
278	RDG	1	2	1	2	20.68	20	2	0	0	0	1	1	0	1	1	1	1
279	RDG	0	1	0	1	25.61	30	2	0	0	1	0	1	1	3	3a	1	3
280	RDG	0	2	0	3	24.34	30	2	0	0	1	1	2	1	4	3b	1	3
281	RDG	0	1	0	2	26.03	25	2	0	0	0	0	2	1	3	3b	1	3
282	RDG	0	1	0	2	24.36	30	1	0	0	1	0	2	1	1	0	0	1
283	RDG	0	2	0	1	22.28	40	2	0	0	0	0	1	0	3	0	0	2
284	RDG	0	1	1	2	18.33	40	1	0	0	0	1	1	1	3	2	1	3
285	RDG	1	2	1	3	26.5	30	2	0	0	0	1	1	1	1	2	1	2
286	RDG	0	1	0	2	21.51	45	1	0	0	1	1	2	1	3	3a	1	3
287	RDG	0	1	0	2	19.29	35	1	1	0	0	1	1	0	3	2	1	3
288	RDG	0	1	0	2	25.43	10	2	0	0	0	0	1	1	1	0	0	1
289	RDG	0	1	0	2	19.13	25	1	1	0	0	1	1	0	2	0	0	1
290	RDG	1	2	1	2	31.22	50	2	1	0	0	0	1	1	3	2	1	3
291	RDG	1	1	0	1	25.72	50	2	0	0	1	1	1	1	3	1	1	2
292	RDG	0	1	0	2	28.6	40	2	1	0	1	1	2	1	4	2	1	3
293	RDG	1	1	0	3	24.63	20	2	0	0	0	0	1	0	1	0	0	1
294	RDG	1	1	0	2	26.93	90	1	0	0	1	1	2	1	3	1	1	2
295	RDG	1	1	0	2	20.29	25	1	0	0	0	0	1	0	3	0	0	2
296	RDG	0	2	1	2	23.95	30	2	0	0	0	1	1	0	4	1	1	3
298	LDG	1	1	1	2	22.31	34	2	0	0	0	1	2	1	4	1	1	3
299	RDG	0	2	0	2	20.78	25	2	1	0	1	1	1	1	1	3a	1	2
300	RDG	0	1	0	2	26.23	30	2	0	0	0	1	1	0	2	1	1	2
301	RDG	0	1	0	2	24.24	30	1	0	0	1	1	1	1	1	3a	1	2
302	LDG	1	2	1	2	22.89	50	2	0	1	0	0	2	1	3	3b	1	3
303	LDG	0	2	0	2	24.65	23	2	0	0	1	1	1	1	3	1	1	2
304	LDG	0	1	0	2	28.69	23	1	0	0	1	1	1	1	3	3a	1	3
305	RDG	1	1	0	1	23.34	25	1	1	0	0	0	1	0	1	0	0	1
306	LDG	0	2	0	2	23.23	70	2	0	1	1	1	1	0	3	2	1	3
307	LDG	0	2	0	2	23.44	35	2	0	0	1	1	1	1	3	3b	1	3
308	LDG	0	1	0	2	21.93	50	1	1	0	0	1	2	1	3	3a	1	3
309	LDG	1	1	1	3	26.11	30	2	0	0	1	1	1	1	3	3b	1	3
310	LDG	1	1	0	2	21.03	35	1	1	1	0	1	2	1	3	2	1	3
311	LDG	1	1	1	2	24.39	30	2	0	0	0	0	1	0	2	0	0	1
312	LDG	0	1	0	2	17.25	50	2	0	1	1	1	2	1	3	2	1	3
313	RDG	0	1	0	1	24.67	20	2	0	0	0	1	1	0	1	1	1	1
314	RDG	0	2	0	2	20.03	40	2	0	0	0	0	1	0	1	0	0	1
315	RDG	0	1	0	2	21.52	20	2	0	0	0	1	1	0	3	0	0	2

## Sheet: Table 2
ID	Group	DFS36	DFST	Age65	Size	Sex (1-male;2-female)	ECOG	Lymphvascular invasion	Histology	pT	pN	Adjuvant chemotherapy
1	RDG	0	36	0	14	2	0	0	1	1	0	0
2	LDG	0	36	0	40	1	0	0	2	1	0	0
4	LDG	0	36	0	15	2	0	0	2	1	0	0
5	RDG	0	36	1	30	1	0	1	2	2	0	1
6	RDG	1	8	0	58	1	0	1	2	2	1	1
7	RDG	0	36	1	35	1	0	1	1	2	1	1
8	LDG	0	36	0	20	1	0	1	2	2	1	1
9	LDG	0	36	1	40	2	1	1	2	2	1	1
10	LDG	0	36	0	35	1	0	0	1	1	0	0
11	LDG	0	36	0	50	1	0	1	1	2	1	1
13	RDG	0	36	0	50	1	0	0	1	1	0	0
14	RDG	1	7	0	30	1	0	0	2	2	1	1
15	LDG	1	34	1	35	1	0	1	2	2	1	0
16	RDG	0	36	0	5	2	0	0	2	1	0	0
17	LDG	0	36	0	75	2	0	1	2	2	1	0
18	LDG	1	9	0	60	1	0	0	1	2	1	1
19	LDG	1	3	1	70	1	0	0	1	2	1	1
20	LDG	0	36	0	30	2	0	0	1	1	0	0
21	LDG	0	36	0	5	1	0	0	2	1	0	0
22	RDG	1	12	1	40	1	0	1	1	2	1	1
23	RDG	0	36	0	25	2	0	1	1	2	1	1
24	RDG	0	36	0	45	1	0	1	2	2	1	1
25	LDG	0	36	0	30	1	0	0	2	2	1	1
27	RDG	0	36	0	35	1	0	1	2	2	1	1
28	LDG	0	36	1	30	2	0	0	2	1	1	1
29	LDG	0	36	0	30	2	0	0	2	1	1	1
30	LDG	0	36	0	30	2	0	1	2	2	1	1
31	RDG	0	36	1	20	1	1	1	1	2	1	0
32	LDG	1	11	1	25	1	0	1	2	2	1	1
33	LDG	1	30	1	40	2	0	0	2	2	1	0
35	RDG	0	36	0	35	2	1	0	2	2	1	1
36	RDG	0	36	0	12	1	0	0	2	2	0	1
37	LDG	0	36	1	30	1	0	0	1	1	0	0
38	LDG	0	36	0	30	1	0	0	1	2	0	1
39	LDG	0	36	0	45	1	0	1	1	2	1	1
40	LDG	0	36	0	25	2	0	0	1	1	1	0
41	LDG	0	36	0	25	2	1	0	2	2	0	1
44	RDG	0	36	1	20	1	0	0	1	2	1	1
45	RDG	0	36	0	10	1	0	0	2	1	0	0
46	LDG	0	36	1	40	1	0	0	2	2	0	0
47	RDG	1	9	0	70	2	0	1	2	2	1	1
48	RDG	0	36	0	65	1	0	1	1	2	1	1
49	RDG	0	36	0	40	2	0	1	2	2	1	1
50	RDG	0	36	0	40	1	0	0	2	1	0	0
51	LDG	0	36	0	20	1	0	0	1	1	0	0
52	RDG	0	36	0	45	2	0	1	2	2	0	1
53	RDG	0	36	0	16	1	0	0	1	1	0	0
54	LDG	0	36	0	30	1	0	0	2	2	0	0
55	LDG	0	36	0	55	2	0	1	1	2	1	0
56	LDG	0	36	0	15	1	0	1	1	1	0	0
57	LDG	0	36	1	6	1	0	0	1	1	0	0
58	LDG	0	36	0	80	2	0	1	2	2	1	1
59	RDG	0	36	0	30	2	0	0	2	2	1	1
60	RDG	0	36	0	30	1	0	0	2	2	0	1
61	LDG	0	36	0	20	1	0	0	2	2	1	1
62	LDG	0	36	0	20	2	0	0	1	1	0	0
63	LDG	0	36	1	20	1	0	0	1	1	0	0
65	RDG	0	36	0	15	1	0	0	2	1	0	0
67	LDG	0	36	1	25	2	0	0	2	2	1	1
68	RDG	1	7	0	80	1	0	0	2	2	1	1
69	RDG	0	36	0	20	2	0	0	2	1	0	0
70	LDG	0	36	1	20	1	0	0	2	1	1	1
72	LDG	0	36	0	35	2	1	1	1	2	1	1
73	LDG	0	36	0	35	1	0	1	1	2	1	1
75	RDG	0	36	1	30	2	1	0	1	1	0	0
76	RDG	0	36	1	60	1	1	1	2	2	1	1
77	RDG	0	36	0	35	1	0	1	2	1	1	1
78	LDG	0	36	0	20	2	0	0	2	1	0	0
79	LDG	1	28	0	45	2	0	0	1	2	0	1
81	LDG	0	36	0	30	1	0	0	1	1	0	0
83	RDG	1	6	1	60	1	0	1	1	2	1	1
84	LDG	0	36	0	15	1	0	0	1	1	0	0
85	LDG	1	24	0	7	1	0	0	1	1	0	0
86	RDG	0	36	1	20	2	0	0	2	2	0	0
88	LDG	0	36	0	80	1	1	0	1	2	0	1
89	LDG	1	2	0	40	2	0	1	2	2	1	1
90	RDG	1	8	0	35	1	0	0	2	2	1	1
91	LDG	1	7	0	40	1	0	1	2	2	1	1
92	LDG	0	36	0	35	1	0	1	2	2	1	1
93	LDG	1	35	1	35	1	1	1	2	2	1	1
94	LDG	0	36	1	50	1	0	0	1	2	0	1
96	RDG	0	36	0	25	1	0	0	2	2	0	1
97	LDG	0	36	0	12	1	0	0	1	1	0	0
99	RDG	0	36	0	40	1	0	0	2	1	0	0
101	LDG	0	36	1	40	2	0	1	1	2	0	1
102	LDG	0	36	0	40	2	0	0	1	1	1	1
104	RDG	0	36	1	50	1	1	1	2	2	1	1
105	RDG	0	36	1	30	1	1	1	2	2	1	0
106	RDG	0	36	0	35	1	1	1	2	2	1	1
107	RDG	0	36	0	80	1	0	1	2	2	1	1
108	RDG	0	36	1	90	1	1	1	2	2	1	1
109	RDG	1	7	0	80	2	0	1	2	2	1	1
110	LDG	0	36	0	45	1	0	0	2	1	0	0
111	LDG	0	36	0	40	2	0	0	2	2	1	1
113	LDG	1	16	1	50	1	1	1	1	2	1	0
114	LDG	0	36	0	40	1	0	1	2	2	0	1
115	LDG	0	36	0	20	1	0	0	1	1	0	0
116	LDG	1	14	0	75	1	1	1	2	2	1	1
117	LDG	0	36	0	45	1	0	1	2	2	1	0
118	LDG	0	36	1	50	1	1	0	2	2	0	1
119	LDG	0	36	0	45	1	0	1	2	2	1	1
120	LDG	0	36	1	50	2	1	1	2	2	1	1
121	LDG	1	17	0	65	2	0	1	2	2	1	0
122	LDG	1	24	0	40	1	0	0	2	2	1	1
123	LDG	1	4	1	90	2	0	1	2	2	1	1
124	LDG	0	36	0	80	1	0	1	2	2	1	1
125	LDG	0	36	0	60	1	0	0	1	2	0	1
127	RDG	0	36	0	10	1	0	0	1	1	0	0
128	LDG	1	12	0	80	1	0	1	2	2	1	1
130	LDG	0	36	1	30	1	0	1	2	2	1	0
131	LDG	0	36	0	60	1	0	1	2	2	0	1
132	RDG	1	22	1	55	1	0	1	2	2	1	0
133	LDG	0	36	1	20	2	0	0	1	1	0	0
134	LDG	1	20	0	70	1	1	1	1	2	1	1
135	LDG	0	36	1	70	1	1	0	1	2	1	1
137	LDG	0	36	0	15	2	0	0	2	1	0	1
138	RDG	0	36	1	50	1	1	0	1	2	1	1
139	LDG	0	36	1	40	1	0	1	1	2	1	1
140	RDG	1	9	0	60	1	0	1	1	2	1	1
141	RDG	0	36	0	40	2	0	1	1	2	1	0
142	RDG	0	36	0	75	1	0	1	2	2	1	1
143	LDG	1	6	1	5.5	1	1	1	2	2	1	1
144	RDG	0	36	1	40	1	1	1	2	2	1	1
145	LDG	0	36	1	55	1	0	0	1	1	1	0
146	LDG	0	36	1	30	1	0	1	1	2	0	1
147	LDG	0	36	0	35	2	0	1	2	2	1	1
148	LDG	1	19	1	60	2	0	1	2	2	1	1
149	LDG	0	36	1	15	2	0	0	2	2	0	1
150	RDG	0	36	0	35	1	0	0	2	1	1	1
151	LDG	0	36	0	80	1	1	0	2	2	1	1
152	LDG	0	36	1	60	1	0	1	2	2	1	0
153	LDG	1	34	1	60	1	0	1	2	2	1	1
154	RDG	0	36	1	90	1	0	1	2	2	1	1
155	LDG	1	9	0	20	1	0	1	1	2	1	1
156	LDG	1	11	1	60	1	0	1	2	2	1	0
157	LDG	0	36	1	60	1	0	1	1	2	1	1
158	RDG	0	36	0	40	1	0	1	2	2	0	1
159	RDG	0	36	0	35	1	0	1	1	2	1	0
160	LDG	0	36	0	35	1	0	1	2	2	1	1
162	RDG	0	36	0	40	1	0	0	1	2	1	1
163	LDG	0	36	1	25	1	0	0	1	2	0	1
164	LDG	1	3	0	25	1	1	0	2	2	0	0
165	RDG	0	36	0	20	1	0	0	2	1	0	0
166	RDG	0	36	1	20	2	0	0	2	1	0	1
168	LDG	0	36	1	70	2	0	1	2	2	1	1
169	RDG	0	36	1	40	2	0	0	1	1	0	0
170	LDG	1	11	0	40	1	0	1	2	2	0	1
171	LDG	0	36	1	20	2	1	0	1	1	0	0
172	LDG	0	36	1	50	2	1	1	1	2	1	0
173	LDG	0	36	0	70	2	0	0	2	2	1	1
174	LDG	1	20	1	55	1	0	1	2	2	1	0
175	LDG	0	36	1	40	2	1	0	2	2	1	1
176	RDG	0	36	0	30	1	0	1	2	2	0	0
177	RDG	0	36	0	50	2	0	1	2	2	1	1
178	LDG	1	10	0	50	1	0	1	2	2	1	1
179	LDG	0	36	0	30	1	0	0	2	1	0	0
180	LDG	0	36	1	30	1	1	0	2	2	1	1
181	RDG	0	36	1	60	1	1	1	2	2	1	1
182	RDG	0	36	0	25	2	0	0	1	1	0	0
183	RDG	0	36	1	30	1	0	0	1	1	1	1
184	LDG	0	36	0	10	1	0	0	2	2	0	0
185	LDG	0	36	1	5	2	0	0	2	1	0	0
186	LDG	0	36	0	20	1	0	1	2	2	0	1
187	RDG	1	5	0	20	2	0	0	1	1	1	1
189	LDG	0	36	1	30	1	1	1	2	2	1	1
190	LDG	0	36	0	50	1	0	0	1	2	1	1
191	RDG	0	36	0	45	2	1	0	2	2	1	1
192	LDG	1	6	0	40	1	0	1	2	2	1	1
193	LDG	1	5	0	80	1	0	1	2	2	1	1
195	LDG	0	36	0	15	2	0	0	2	2	0	0
196	LDG	1	7	0	40	1	0	1	2	2	1	1
199	RDG	0	36	0	20	1	0	0	2	1	0	0
200	LDG	0	36	0	30	1	0	0	1	2	1	1
201	LDG	0	36	0	40	1	0	1	2	2	1	1
202	LDG	0	36	1	30	2	1	0	2	1	1	1
203	RDG	0	36	0	60	1	0	0	2	1	1	1
204	RDG	0	36	0	50	2	1	0	2	2	1	1
205	LDG	0	36	0	20	2	0	0	2	1	0	0
206	LDG	1	18	1	50	2	0	1	2	2	1	1
207	LDG	0	36	1	55	2	0	0	2	2	0	1
208	LDG	1	24	1	30	1	1	1	2	2	1	1
209	LDG	0	36	1	35	2	1	0	1	1	0	0
210	LDG	1	20	0	30	2	0	1	1	2	1	1
211	LDG	0	36	1	40	2	0	1	1	2	1	1
213	LDG	0	36	0	10	2	0	0	1	2	0	0
214	LDG	0	36	1	40	1	0	0	1	1	0	0
215	LDG	0	36	0	70	1	0	0	2	2	0	1
216	RDG	0	36	1	20	1	1	0	1	1	0	0
217	RDG	0	36	0	5	1	0	0	1	1	0	0
218	RDG	0	36	1	60	1	0	1	2	2	1	1
219	LDG	0	36	0	15	1	1	0	1	1	0	0
220	LDG	0	36	1	20	1	1	0	1	1	0	0
221	LDG	0	36	0	21	1	0	0	1	2	1	0
222	LDG	0	36	0	70	1	0	1	1	2	0	0
223	LDG	0	36	0	30	2	0	0	2	2	0	1
224	LDG	0	36	1	60	1	1	0	2	2	0	1
225	LDG	1	7	0	35	2	0	1	2	2	1	1
226	LDG	0	36	1	20	2	1	0	1	1	1	1
227	RDG	0	36	0	30	1	0	0	2	1	0	0
228	LDG	1	8	1	90	2	1	1	2	2	1	1
229	RDG	0	36	0	25	2	0	1	2	2	1	1
230	RDG	0	36	0	15	1	0	0	2	1	1	1
231	RDG	0	36	1	30	1	0	1	2	1	1	1
232	RDG	0	36	0	15	1	0	0	2	1	0	0
233	RDG	0	36	1	30	1	1	1	1	1	1	1
234	LDG	0	36	1	35	1	0	0	1	1	0	0
236	RDG	0	36	0	40	1	1	0	2	1	0	0
237	RDG	0	36	0	40	1	0	1	2	2	1	1
238	RDG	0	36	0	10	2	0	0	2	1	0	0
239	RDG	0	36	0	30	2	0	0	2	2	1	1
240	RDG	0	36	0	15	1	0	0	1	2	1	0
242	RDG	0	36	0	20	1	1	0	1	2	0	1
243	RDG	0	36	0	20	2	0	0	1	1	0	0
244	RDG	1	7	0	45	1	0	1	2	2	1	0
245	RDG	0	36	0	45	1	0	1	1	2	1	1
246	RDG	0	36	1	45	2	0	0	1	2	0	0
247	RDG	0	36	0	5	2	0	0	2	1	0	0
248	RDG	0	36	1	22	1	0	0	1	1	0	0
249	RDG	0	36	1	35	1	0	0	2	2	1	1
250	RDG	0	36	0	15	2	0	1	2	2	1	1
251	RDG	0	36	0	20	2	0	0	1	2	1	1
252	RDG	0	36	0	25	1	0	1	1	1	1	0
253	RDG	0	36	1	60	2	0	1	2	2	1	0
254	RDG	0	36	1	20	1	0	0	2	1	0	0
255	RDG	0	36	0	45	1	0	0	1	2	1	1
256	RDG	1	28	1	40	1	0	1	1	2	1	1
257	RDG	0	36	1	30	1	0	1	2	2	1	1
258	RDG	0	36	1	30	2	0	0	2	1	0	0
259	RDG	0	36	0	30	2	0	0	2	1	0	0
260	RDG	0	36	0	20	2	0	0	2	1	0	0
261	RDG	0	36	0	30	2	0	0	2	2	1	1
262	RDG	0	36	0	5	2	0	0	2	1	0	0
263	RDG	0	36	1	20	2	0	0	2	1	1	0
264	RDG	1	6	0	25	1	0	1	1	2	1	0
265	RDG	0	36	0	35	2	0	1	2	1	1	1
266	RDG	0	36	0	30	1	1	0	1	1	0	0
267	RDG	0	36	1	30	1	1	0	1	2	1	0
268	RDG	0	36	1	60	2	0	0	1	1	0	0
269	RDG	0	36	0	15	1	1	0	1	1	0	0
270	RDG	1	8	0	40	1	0	1	2	2	1	1
271	RDG	1	28	0	50	2	0	1	1	2	1	1
273	RDG	0	36	1	55	2	0	1	1	2	1	1
274	RDG	0	36	0	30	1	0	1	1	2	1	1
275	RDG	0	36	0	22	1	0	0	2	2	0	1
276	RDG	0	36	0	30	1	0	0	2	1	0	0
277	RDG	0	36	1	50	1	0	1	1	2	1	0
278	RDG	0	36	1	20	2	1	0	2	1	1	1
279	RDG	0	36	0	30	1	0	1	2	2	1	0
280	RDG	1	19	0	30	2	0	1	2	2	1	1
281	RDG	1	24	0	25	1	0	0	2	2	1	0
282	RDG	0	36	0	30	1	0	1	1	1	0	0
283	RDG	0	36	0	40	2	0	0	2	2	0	0
284	RDG	0	36	0	40	1	1	0	1	2	1	1
285	RDG	0	36	1	30	2	1	0	2	1	1	1
286	RDG	0	36	0	45	1	0	1	1	2	1	1
287	RDG	0	36	0	35	1	0	0	1	2	1	1
288	RDG	0	36	0	10	1	0	0	2	1	0	0
289	RDG	0	36	0	25	1	0	0	1	2	0	1
290	RDG	1	4	1	50	2	1	0	2	2	1	0
291	RDG	0	36	1	50	1	0	1	2	2	1	1
292	RDG	0	36	0	40	1	0	1	2	2	1	1
293	RDG	0	36	1	20	1	0	0	2	1	0	0
294	RDG	0	36	1	90	1	0	1	1	2	1	1
295	RDG	0	36	1	25	1	0	0	1	2	0	0
296	RDG	0	36	0	30	2	1	0	2	2	1	1
298	LDG	0	36	1	34	1	1	0	2	2	1	1
299	RDG	1	8	0	25	2	0	1	2	1	1	1
300	RDG	0	36	0	30	1	0	0	2	2	1	1
301	RDG	0	36	0	30	1	0	1	1	1	1	1
302	LDG	1	14	1	50	2	1	0	2	2	1	0
303	LDG	0	36	0	23	2	0	1	2	2	1	1
304	LDG	0	36	0	23	1	0	1	1	2	1	1
305	RDG	0	36	1	25	1	0	0	1	1	0	0
306	LDG	1	5	0	70	2	0	1	2	2	1	1
307	LDG	1	13	0	35	2	0	1	2	2	1	1
308	LDG	1	13	0	50	1	0	0	1	2	1	1
309	LDG	0	36	1	30	1	1	1	2	2	1	1
310	LDG	0	36	1	35	1	0	0	1	2	1	1
311	LDG	0	36	1	30	1	1	0	2	2	0	0
312	LDG	0	36	0	50	1	0	1	2	2	1	1
313	RDG	0	36	0	20	1	0	0	2	1	1	1
314	RDG	0	36	0	40	2	0	0	2	1	0	0
315	RDG	0	36	0	20	1	0	0	2	2	0	1

## Sheet: Table 3
ID	Group	OS36	OST	DFS36	DFST	RE36	LR	PM	Liver	Other	MM	GC	NGC
1	1	0	36	0	36	0	0	0	0	0	0	0	0
2	0	0	36	0	36	0	0	0	0	0	0	0	0
4	0	0	36	0	36	0	0	0	0	0	0	0	0
5	1	0	36	0	36	0	0	0	0	0	0	0	0
6	1	1	8	1	8	2	2	2	2	2	2	2	1
7	1	0	36	0	36	0	0	0	0	0	0	0	0
8	0	0	36	0	36	0	0	0	0	0	0	0	0
9	0	0	36	0	36	0	0	0	0	0	0	0	0
10	0	0	36	0	36	0	0	0	0	0	0	0	0
11	0	0	36	0	36	0	0	0	0	0	0	0	0
13	1	0	36	0	36	0	0	0	0	0	0	0	0
14	1	1	12	1	7	1	2	1	2	2	2	1	2
15	0	1	34	1	34	2	2	2	2	2	2	2	1
16	1	0	36	0	36	0	0	0	0	0	0	0	0
17	0	0	36	0	36	0	0	0	0	0	0	0	0
18	0	1	20	1	9	1	2	1	1	1	1	1	2
19	0	1	5	1	3	1	2	2	2	1	2	1	2
20	0	0	36	0	36	0	0	0	0	0	0	0	0
21	0	0	36	0	36	0	0	0	0	0	0	0	0
22	1	1	27	1	12	1	2	1	2	2	2	1	2
23	1	0	36	0	36	0	0	0	0	0	0	0	0
24	1	0	36	0	36	0	0	0	0	0	0	0	0
25	0	0	36	0	36	0	0	0	0	0	0	0	0
27	1	0	36	0	36	0	0	0	0	0	0	0	0
28	0	0	36	0	36	0	0	0	0	0	0	0	0
29	0	0	36	0	36	0	0	0	0	0	0	0	0
30	0	0	36	0	36	0	0	0	0	0	0	0	0
31	1	0	36	0	36	0	0	0	0	0	0	0	0
32	0	1	16	1	11	1	1	2	2	2	2	1	2
33	0	1	30	1	30	2	2	2	2	2	2	2	1
35	1	0	36	0	36	0	0	0	0	0	0	0	0
36	1	0	36	0	36	0	0	0	0	0	0	0	0
37	0	0	36	0	36	0	0	0	0	0	0	0	0
38	0	0	36	0	36	0	0	0	0	0	0	0	0
39	0	0	36	0	36	0	0	0	0	0	0	0	0
40	0	0	36	0	36	0	0	0	0	0	0	0	0
41	0	0	36	0	36	0	0	0	0	0	0	0	0
44	1	0	36	0	36	0	0	0	0	0	0	0	0
45	1	0	36	0	36	0	0	0	0	0	0	0	0
46	0	0	36	0	36	0	0	0	0	0	0	0	0
47	1	1	27	1	9	1	2	1	2	2	2	1	2
48	1	0	36	0	36	0	0	0	0	0	0	0	0
49	1	0	36	0	36	0	0	0	0	0	0	0	0
50	1	0	36	0	36	0	0	0	0	0	0	0	0
51	0	0	36	0	36	0	0	0	0	0	0	0	0
52	1	0	36	0	36	0	0	0	0	0	0	0	0
53	1	0	36	0	36	0	0	0	0	0	0	0	0
54	0	0	36	0	36	0	0	0	0	0	0	0	0
55	0	0	36	0	36	0	0	0	0	0	0	0	0
56	0	0	36	0	36	0	0	0	0	0	0	0	0
57	0	0	36	0	36	0	0	0	0	0	0	0	0
58	0	0	36	0	36	0	0	0	0	0	0	0	0
59	1	0	36	0	36	0	0	0	0	0	0	0	0
60	1	0	36	0	36	0	0	0	0	0	0	0	0
61	0	0	36	0	36	0	0	0	0	0	0	0	0
62	0	0	36	0	36	0	0	0	0	0	0	0	0
63	0	0	36	0	36	0	0	0	0	0	0	0	0
65	1	0	36	0	36	0	0	0	0	0	0	0	0
67	0	0	36	0	36	0	0	0	0	0	0	0	0
68	1	1	9	1	7	1	2	2	1	2	2	1	2
69	1	0	36	0	36	0	0	0	0	0	0	0	0
70	0	0	36	0	36	0	0	0	0	0	0	0	0
72	0	0	36	0	36	0	0	0	0	0	0	0	0
73	0	0	36	0	36	0	0	0	0	0	0	0	0
75	1	0	36	0	36	0	0	0	0	0	0	0	0
76	1	0	36	0	36	0	0	0	0	0	0	0	0
77	1	0	36	0	36	0	0	0	0	0	0	0	0
78	0	0	36	0	36	0	0	0	0	0	0	0	0
79	0	1	34	1	28	1	2	2	2	1	2	1	2
81	0	0	36	0	36	0	0	0	0	0	0	0	0
83	1	1	9	1	6	1	1	1	2	1	1	1	2
84	0	0	36	0	36	0	0	0	0	0	0	0	0
85	0	1	25	1	24	2	2	2	2	2	2	2	1
86	1	0	36	0	36	0	0	0	0	0	0	0	0
88	0	0	36	0	36	0	0	0	0	0	0	0	0
89	0	1	10	1	2	1	2	2	2	1	1	1	2
90	1	1	20	1	8	1	2	2	2	1	2	1	2
91	0	1	12	1	7	1	1	2	2	2	2	1	2
92	0	0	36	0	36	0	0	0	0	0	0	0	0
93	0	0	36	1	35	1	1	2	2	2	2	0	0
94	0	0	36	0	36	0	0	0	0	0	0	0	0
96	1	0	36	0	36	0	0	0	0	0	0	0	0
97	0	0	36	0	36	0	0	0	0	0	0	0	0
99	1	0	36	0	36	0	0	0	0	0	0	0	0
101	0	0	36	0	36	0	0	0	0	0	0	0	0
102	0	0	36	0	36	0	0	0	0	0	0	0	0
104	1	0	36	0	36	0	0	0	0	0	0	0	0
105	1	0	36	0	36	0	0	0	0	0	0	0	0
106	1	0	36	0	36	0	0	0	0	0	0	0	0
107	1	0	36	0	36	0	0	0	0	0	0	0	0
108	1	0	36	0	36	0	0	0	0	0	0	0	0
109	1	1	8	1	7	2	2	2	2	2	2	2	1
110	0	0	36	0	36	0	0	0	0	0	0	0	0
111	0	0	36	0	36	0	0	0	0	0	0	0	0
113	0	1	24	1	16	1	1	2	2	1	1	1	2
114	0	0	36	0	36	0	0	0	0	0	0	0	0
115	0	0	36	0	36	0	0	0	0	0	0	0	0
116	0	1	25	1	14	1	2	2	2	1	2	1	2
117	0	0	36	0	36	0	0	0	0	0	0	0	0
118	0	0	36	0	36	0	0	0	0	0	0	0	0
119	0	0	36	0	36	0	0	0	0	0	0	0	0
120	0	0	36	0	36	0	0	0	0	0	0	0	0
121	0	1	34	1	17	1	2	1	2	2	2	1	2
122	0	1	26	1	24	0	2	2	2	2	2	1	2
123	0	0	36	1	4	1	2	2	2	1	2	0	0
124	0	0	36	0	36	0	0	0	0	0	0	0	0
125	0	0	36	0	36	0	0	0	0	0	0	0	0
127	1	0	36	0	36	0	0	0	0	0	0	0	0
128	0	1	16	1	12	1	1	2	2	2	2	1	2
130	0	0	36	0	36	0	0	0	0	0	0	0	0
131	0	0	36	0	36	0	0	0	0	0	0	0	0
132	1	1	23	1	22	1	1	2	1	1	1	1	2
133	0	0	36	0	36	0	0	0	0	0	0	0	0
134	0	0	36	1	20	1	2	2	2	1	2	0	0
135	0	0	23	0	36	0	0	0	0	0	0	0	0
137	0	0	36	0	36	0	0	0	0	0	0	0	0
138	1	0	36	0	36	0	0	0	0	0	0	0	0
139	0	0	36	0	36	0	0	0	0	0	0	0	0
140	1	1	11	1	9	1	2	2	2	1	1	1	2
141	1	0	36	0	36	0	0	0	0	0	0	0	0
142	1	0	36	0	36	0	0	0	0	0	0	0	0
143	0	1	16	1	6	1	1	2	2	1	1	1	2
144	1	0	36	0	36	0	0	0	0	0	0	0	0
145	0	0	36	0	36	0	0	0	0	0	0	0	0
146	0	0	36	0	36	0	0	0	0	0	0	0	0
147	0	0	36	0	36	0	0	0	0	0	0	0	0
148	0	1	35	1	19	1	2	1	2	1	1	1	2
149	0	0	36	0	36	0	0	0	0	0	0	0	0
150	1	0	36	0	36	0	0	0	0	0	0	0	0
151	0	0	36	0	36	0	0	0	0	0	0	0	0
152	0	0	36	0	36	0	0	0	0	0	0	0	0
153	0	0	36	1	34	1	1	2	2	2	2	0	0
154	1	0	36	0	36	0	0	0	0	0	0	0	0
155	0	1	19	1	9	1	1	2	2	2	2	1	2
156	0	1	13	1	11	1	2	2	2	1	2	1	2
157	0	0	36	0	36	0	0	0	0	0	0	0	0
158	1	0	36	0	36	0	0	0	0	0	0	0	0
159	1	0	36	0	36	0	0	0	0	0	0	0	0
160	0	0	36	0	36	0	0	0	0	0	0	0	0
162	1	0	36	0	36	0	0	0	0	0	0	0	0
163	0	0	36	0	36	0	0	0	0	0	0	0	0
164	0	1	3	1	3	2	2	2	2	2	2	2	1
165	1	0	36	0	36	0	0	0	0	0	0	0	0
166	1	0	36	0	36	0	0	0	0	0	0	0	0
168	0	0	36	0	36	0	0	0	0	0	0	0	0
169	1	0	36	0	36	0	0	0	0	0	0	0	0
170	0	1	13	1	11	0	2	2	2	2	2	1	2
171	0	0	36	0	36	0	0	0	0	0	0	0	0
172	0	0	36	0	36	0	0	0	0	0	0	0	0
173	0	0	36	0	36	0	0	0	0	0	0	0	0
174	0	1	23	1	20	1	2	2	2	1	2	1	2
175	0	0	36	0	36	0	0	0	0	0	0	0	0
176	1	0	36	0	36	0	0	0	0	0	0	0	0
177	1	0	36	0	36	0	0	0	0	0	0	0	0
178	0	1	16	1	10	2	2	2	2	2	2	2	1
179	0	0	36	0	36	0	0	0	0	0	0	0	0
180	0	0	36	0	36	0	0	0	0	0	0	0	0
181	1	0	36	0	36	0	0	0	0	0	0	0	0
182	1	0	36	0	36	0	0	0	0	0	0	0	0
183	1	0	36	0	36	0	0	0	0	0	0	0	0
184	0	0	36	0	36	0	0	0	0	0	0	0	0
185	0	0	36	0	36	0	0	0	0	0	0	0	0
186	0	0	36	0	36	0	0	0	0	0	0	0	0
187	1	1	7	1	5	1	2	2	2	1	1	1	2
189	0	0	36	0	36	0	0	0	0	0	0	0	0
190	0	0	36	0	36	0	0	0	0	0	0	0	0
191	1	0	36	0	36	0	0	0	0	0	0	0	0
192	0	1	11	1	6	1	2	1	2	2	2	1	2
193	0	1	22	1	5	1	1	2	1	1	1	1	2
195	0	0	36	0	36	0	0	0	0	0	0	0	0
196	0	0	36	1	7	1	2	2	1	2	2	0	0
199	1	0	36	0	36	0	0	0	0	0	0	0	0
200	0	0	36	0	36	0	0	0	0	0	0	0	0
201	0	0	36	0	36	0	0	0	0	0	0	0	0
202	0	0	36	0	36	0	0	0	0	0	0	0	0
203	1	0	36	0	36	0	0	0	0	0	0	0	0
204	1	0	36	0	36	0	0	0	0	0	0	0	0
205	0	0	36	0	36	0	0	0	0	0	0	0	0
206	0	1	20	1	18	0	2	2	2	2	2	1	2
207	0	0	36	0	36	0	0	0	0	0	0	0	0
208	0	1	31	1	24	1	2	2	2	1	2	1	2
209	0	0	36	0	36	0	0	0	0	0	0	0	0
210	0	1	24	1	20	1	2	1	1	2	1	1	2
211	0	0	36	0	36	0	0	0	0	0	0	0	0
213	0	0	36	0	36	0	0	0	0	0	0	0	0
214	0	0	36	0	36	0	0	0	0	0	0	0	0
215	0	0	36	0	36	0	0	0	0	0	0	0	0
216	1	0	36	0	36	0	0	0	0	0	0	0	0
217	1	0	36	0	36	0	0	0	0	0	0	0	0
218	1	0	36	0	36	0	0	0	0	0	0	0	0
219	0	0	36	0	36	0	0	0	0	0	0	0	0
220	0	0	16	0	36	0	0	0	0	0	0	0	0
221	0	0	36	0	36	0	0	0	0	0	0	0	0
222	0	0	36	0	36	0	0	0	0	0	0	0	0
223	0	0	36	0	36	0	0	0	0	0	0	0	0
224	0	0	36	0	36	0	0	0	0	0	0	0	0
225	0	0	36	1	7	1	2	1	2	1	1	0	0
226	0	0	36	0	36	0	0	0	0	0	0	0	0
227	1	0	36	0	36	0	0	0	0	0	0	0	0
228	0	1	10	1	8	1	2	2	1	2	2	1	2
229	1	0	36	0	36	0	0	0	0	0	0	0	0
230	1	0	36	0	36	0	0	0	0	0	0	0	0
231	1	0	36	0	36	0	0	0	0	0	0	0	0
232	1	0	36	0	36	0	0	0	0	0	0	0	0
233	1	0	36	0	36	0	0	0	0	0	0	0	0
234	0	0	36	0	36	0	0	0	0	0	0	0	0
236	1	0	36	0	36	0	0	0	0	0	0	0	0
237	1	0	36	0	36	0	0	0	0	0	0	0	0
238	1	0	36	0	36	0	0	0	0	0	0	0	0
239	1	0	36	0	36	0	0	0	0	0	0	0	0
240	1	0	36	0	36	0	0	0	0	0	0	0	0
242	1	0	36	0	36	0	0	0	0	0	0	0	0
243	1	0	36	0	36	0	0	0	0	0	0	0	0
244	1	1	26	1	7	1	2	1	2	2	2	1	2
245	1	0	36	0	36	0	0	0	0	0	0	0	0
246	1	0	36	0	36	0	0	0	0	0	0	0	0
247	1	0	36	0	36	0	0	0	0	0	0	0	0
248	1	0	36	0	36	0	0	0	0	0	0	0	0
249	1	0	36	0	36	0	0	0	0	0	0	0	0
250	1	0	36	0	36	0	0	0	0	0	0	0	0
251	1	0	36	0	36	0	0	0	0	0	0	0	0
252	1	0	36	0	36	0	0	0	0	0	0	0	0
253	1	0	36	0	36	0	0	0	0	0	0	0	0
254	1	0	36	0	36	0	0	0	0	0	0	0	0
255	1	0	36	0	36	0	0	0	0	0	0	0	0
256	1	0	36	1	28	1	1	2	2	2	2	0	0
257	1	0	36	0	36	0	0	0	0	0	0	0	0
258	1	0	36	0	36	0	0	0	0	0	0	0	0
259	1	0	36	0	36	0	0	0	0	0	0	0	0
260	1	0	36	0	36	0	0	0	0	0	0	0	0
261	1	0	36	0	36	0	0	0	0	0	0	0	0
262	1	0	36	0	36	0	0	0	0	0	0	0	0
263	1	0	36	0	36	0	0	0	0	0	0	0	0
264	1	1	18	1	6	1	2	2	1	2	2	1	2
265	1	0	36	0	36	0	0	0	0	0	0	0	0
266	1	0	36	0	36	0	0	0	0	0	0	0	0
267	1	0	36	0	36	0	0	0	0	0	0	0	0
268	1	0	36	0	36	0	0	0	0	0	0	0	0
269	1	0	36	0	36	0	0	0	0	0	0	0	0
270	1	1	16	1	8	1	2	2	2	1	1	1	2
271	1	1	33	1	28	2	2	2	2	2	2	2	1
273	1	0	36	0	36	0	0	0	0	0	0	0	0
274	1	0	36	0	36	0	0	0	0	0	0	0	0
275	1	0	36	0	36	0	0	0	0	0	0	0	0
276	1	0	36	0	36	0	0	0	0	0	0	0	0
277	1	0	36	0	36	0	0	0	0	0	0	0	0
278	1	0	36	0	36	0	0	0	0	0	0	0	0
279	1	0	36	0	36	0	0	0	0	0	0	0	0
280	1	0	36	1	19	1	2	2	2	1	2	0	0
281	1	0	36	1	24	1	2	2	2	1	2	0	0
282	1	0	36	0	36	0	0	0	0	0	0	0	0
283	1	0	36	0	36	0	0	0	0	0	0	0	0
284	1	0	36	0	36	0	0	0	0	0	0	0	0
285	1	0	36	0	36	0	0	0	0	0	0	0	0
286	1	0	36	0	36	0	0	0	0	0	0	0	0
287	1	0	36	0	36	0	0	0	0	0	0	0	0
288	1	0	36	0	36	0	0	0	0	0	0	0	0
289	1	0	36	0	36	0	0	0	0	0	0	0	0
290	1	1	8	1	4	1	2	2	1	2	2	1	2
291	1	0	36	0	36	0	0	0	0	0	0	0	0
292	1	0	36	0	36	0	0	0	0	0	0	0	0
293	1	0	36	0	36	0	0	0	0	0	0	0	0
294	1	0	36	0	36	0	0	0	0	0	0	0	0
295	1	0	36	0	36	0	0	0	0	0	0	0	0
296	1	0	36	0	36	0	0	0	0	0	0	0	0
298	0	0	36	0	36	0	0	0	0	0	0	0	0
299	1	0	36	1	8	1	2	2	2	1	1	0	0
300	1	0	36	0	36	0	0	0	0	0	0	0	0
301	1	0	36	0	36	0	0	0	0	0	0	0	0
302	0	1	23	1	14	1	1	1	1	1	1	1	2
303	0	0	36	0	36	0	0	0	0	0	0	0	0
304	0	0	36	0	36	0	0	0	0	0	0	0	0
305	1	0	36	0	36	0	0	0	0	0	0	0	0
306	0	0	36	1	5	1	2	1	2	2	2	0	0
307	0	1	18	1	13	1	2	2	2	1	2	1	2
308	0	1	19	1	13	1	1	2	2	2	2	1	2
309	0	0	36	0	36	0	0	0	0	0	0	0	0
310	0	0	36	0	36	0	0	0	0	0	0	0	0
311	0	0	36	0	36	0	0	0	0	0	0	0	0
312	0	0	36	0	36	0	0	0	0	0	0	0	0
313	1	0	36	0	36	0	0	0	0	0	0	0	0
314	1	0	36	0	36	0	0	0	0	0	0	0	0
315	1	0	36	0	36	0	0	0	0	0	0	0	0

## Sheet: Table S2
ID	Group	OS36	OST	DFS36	DFST	Age65	Size	Sex (1-male;2-female)	ECOG	Lymphvascular invasion	Histology	pT	pN	Adjuvant chemotherapy
1	RDG	0	36	0	36	0	14	2	0	0	1	1	0	0
2	LDG	0	36	0	36	0	40	1	0	0	2	1	0	0
4	LDG	0	36	0	36	0	15	2	0	0	2	1	0	0
5	RDG	0	36	0	36	1	30	1	0	1	2	2	0	1
6	RDG	1	8	1	8	0	58	1	0	1	2	2	1	1
7	RDG	0	36	0	36	1	35	1	0	1	1	2	1	1
8	LDG	0	36	0	36	0	20	1	0	1	2	2	1	1
9	LDG	0	36	0	36	1	40	2	1	1	2	2	1	1
10	LDG	0	36	0	36	0	35	1	0	0	1	1	0	0
11	LDG	0	36	0	36	0	50	1	0	1	1	2	1	1
13	RDG	0	36	0	36	0	50	1	0	0	1	1	0	0
14	RDG	1	12	1	7	0	30	1	0	0	2	2	1	1
15	LDG	1	34	1	34	1	35	1	0	1	2	2	1	0
16	RDG	0	36	0	36	0	5	2	0	0	2	1	0	0
17	LDG	0	36	0	36	0	75	2	0	1	2	2	1	0
18	LDG	1	20	1	9	0	60	1	0	0	1	2	1	1
19	LDG	1	5	1	3	1	70	1	0	0	1	2	1	1
20	LDG	0	36	0	36	0	30	2	0	0	1	1	0	0
21	LDG	0	36	0	36	0	5	1	0	0	2	1	0	0
22	RDG	1	27	1	12	1	40	1	0	1	1	2	1	1
23	RDG	0	36	0	36	0	25	2	0	1	1	2	1	1
24	RDG	0	36	0	36	0	45	1	0	1	2	2	1	1
25	LDG	0	36	0	36	0	30	1	0	0	2	2	1	1
27	RDG	0	36	0	36	0	35	1	0	1	2	2	1	1
28	LDG	0	36	0	36	1	30	2	0	0	2	1	1	1
29	LDG	0	36	0	36	0	30	2	0	0	2	1	1	1
30	LDG	0	36	0	36	0	30	2	0	1	2	2	1	1
31	RDG	0	36	0	36	1	20	1	1	1	1	2	1	0
32	LDG	1	16	1	11	1	25	1	0	1	2	2	1	1
33	LDG	1	30	1	30	1	40	2	0	0	2	2	1	0
35	RDG	0	36	0	36	0	35	2	1	0	2	2	1	1
36	RDG	0	36	0	36	0	12	1	0	0	2	2	0	1
37	LDG	0	36	0	36	1	30	1	0	0	1	1	0	0
38	LDG	0	36	0	36	0	30	1	0	0	1	2	0	1
39	LDG	0	36	0	36	0	45	1	0	1	1	2	1	1
40	LDG	0	36	0	36	0	25	2	0	0	1	1	1	0
41	LDG	0	36	0	36	0	25	2	1	0	2	2	0	1
44	RDG	0	36	0	36	1	20	1	0	0	1	2	1	1
45	RDG	0	36	0	36	0	10	1	0	0	2	1	0	0
46	LDG	0	36	0	36	1	40	1	0	0	2	2	0	0
47	RDG	1	27	1	9	0	70	2	0	1	2	2	1	1
48	RDG	0	36	0	36	0	65	1	0	1	1	2	1	1
49	RDG	0	36	0	36	0	40	2	0	1	2	2	1	1
50	RDG	0	36	0	36	0	40	1	0	0	2	1	0	0
51	LDG	0	36	0	36	0	20	1	0	0	1	1	0	0
52	RDG	0	36	0	36	0	45	2	0	1	2	2	0	1
53	RDG	0	36	0	36	0	16	1	0	0	1	1	0	0
54	LDG	0	36	0	36	0	30	1	0	0	2	2	0	0
55	LDG	0	36	0	36	0	55	2	0	1	1	2	1	0
56	LDG	0	36	0	36	0	15	1	0	1	1	1	0	0
57	LDG	0	36	0	36	1	6	1	0	0	1	1	0	0
58	LDG	0	36	0	36	0	80	2	0	1	2	2	1	1
59	RDG	0	36	0	36	0	30	2	0	0	2	2	1	1
60	RDG	0	36	0	36	0	30	1	0	0	2	2	0	1
61	LDG	0	36	0	36	0	20	1	0	0	2	2	1	1
62	LDG	0	36	0	36	0	20	2	0	0	1	1	0	0
63	LDG	0	36	0	36	1	20	1	0	0	1	1	0	0
65	RDG	0	36	0	36	0	15	1	0	0	2	1	0	0
67	LDG	0	36	0	36	1	25	2	0	0	2	2	1	1
68	RDG	1	9	1	7	0	80	1	0	0	2	2	1	1
69	RDG	0	36	0	36	0	20	2	0	0	2	1	0	0
70	LDG	0	36	0	36	1	20	1	0	0	2	1	1	1
72	LDG	0	36	0	36	0	35	2	1	1	1	2	1	1
73	LDG	0	36	0	36	0	35	1	0	1	1	2	1	1
75	RDG	0	36	0	36	1	30	2	1	0	1	1	0	0
76	RDG	0	36	0	36	1	60	1	1	1	2	2	1	1
77	RDG	0	36	0	36	0	35	1	0	1	2	1	1	1
78	LDG	0	36	0	36	0	20	2	0	0	2	1	0	0
79	LDG	1	34	1	28	0	45	2	0	0	1	2	0	1
81	LDG	0	36	0	36	0	30	1	0	0	1	1	0	0
83	RDG	1	9	1	6	1	60	1	0	1	1	2	1	1
84	LDG	0	36	0	36	0	15	1	0	0	1	1	0	0
85	LDG	1	25	1	24	0	7	1	0	0	1	1	0	0
86	RDG	0	36	0	36	1	20	2	0	0	2	2	0	0
88	LDG	0	36	0	36	0	80	1	1	0	1	2	0	1
89	LDG	1	10	1	2	0	40	2	0	1	2	2	1	1
90	RDG	1	20	1	8	0	35	1	0	0	2	2	1	1
91	LDG	1	12	1	7	0	40	1	0	1	2	2	1	1
92	LDG	0	36	0	36	0	35	1	0	1	2	2	1	1
93	LDG	0	36	1	35	1	35	1	1	1	2	2	1	1
94	LDG	0	36	0	36	1	50	1	0	0	1	2	0	1
96	RDG	0	36	0	36	0	25	1	0	0	2	2	0	1
97	LDG	0	36	0	36	0	12	1	0	0	1	1	0	0
99	RDG	0	36	0	36	0	40	1	0	0	2	1	0	0
101	LDG	0	36	0	36	1	40	2	0	1	1	2	0	1
102	LDG	0	36	0	36	0	40	2	0	0	1	1	1	1
104	RDG	0	36	0	36	1	50	1	1	1	2	2	1	1
105	RDG	0	36	0	36	1	30	1	1	1	2	2	1	0
106	RDG	0	36	0	36	0	35	1	1	1	2	2	1	1
107	RDG	0	36	0	36	0	80	1	0	1	2	2	1	1
108	RDG	0	36	0	36	1	90	1	1	1	2	2	1	1
109	RDG	1	8	1	7	0	80	2	0	1	2	2	1	1
110	LDG	0	36	0	36	0	45	1	0	0	2	1	0	0
111	LDG	0	36	0	36	0	40	2	0	0	2	2	1	1
113	LDG	1	24	1	16	1	50	1	1	1	1	2	1	0
114	LDG	0	36	0	36	0	40	1	0	1	2	2	0	1
115	LDG	0	36	0	36	0	20	1	0	0	1	1	0	0
116	LDG	1	25	1	14	0	75	1	1	1	2	2	1	1
117	LDG	0	36	0	36	0	45	1	0	1	2	2	1	0
118	LDG	0	36	0	36	1	50	1	1	0	2	2	0	1
119	LDG	0	36	0	36	0	45	1	0	1	2	2	1	1
120	LDG	0	36	0	36	1	50	2	1	1	2	2	1	1
121	LDG	1	34	1	17	0	65	2	0	1	2	2	1	0
122	LDG	1	26	1	24	0	40	1	0	0	2	2	1	1
123	LDG	0	36	1	4	1	90	2	0	1	2	2	1	1
124	LDG	0	36	0	36	0	80	1	0	1	2	2	1	1
125	LDG	0	36	0	36	0	60	1	0	0	1	2	0	1
127	RDG	0	36	0	36	0	10	1	0	0	1	1	0	0
128	LDG	1	16	1	12	0	80	1	0	1	2	2	1	1
130	LDG	0	36	0	36	1	30	1	0	1	2	2	1	0
131	LDG	0	36	0	36	0	60	1	0	1	2	2	0	1
132	RDG	1	23	1	22	1	55	1	0	1	2	2	1	0
133	LDG	0	36	0	36	1	20	2	0	0	1	1	0	0
134	LDG	0	36	1	20	0	70	1	1	1	1	2	1	1
135	LDG	0	23	0	36	1	70	1	1	0	1	2	1	1
137	LDG	0	36	0	36	0	15	2	0	0	2	1	0	1
138	RDG	0	36	0	36	1	50	1	1	0	1	2	1	1
139	LDG	0	36	0	36	1	40	1	0	1	1	2	1	1
140	RDG	1	11	1	9	0	60	1	0	1	1	2	1	1
141	RDG	0	36	0	36	0	40	2	0	1	1	2	1	0
142	RDG	0	36	0	36	0	75	1	0	1	2	2	1	1
143	LDG	1	16	1	6	1	5.5	1	1	1	2	2	1	1
144	RDG	0	36	0	36	1	40	1	1	1	2	2	1	1
145	LDG	0	36	0	36	1	55	1	0	0	1	1	1	0
146	LDG	0	36	0	36	1	30	1	0	1	1	2	0	1
147	LDG	0	36	0	36	0	35	2	0	1	2	2	1	1
148	LDG	1	35	1	19	1	60	2	0	1	2	2	1	1
149	LDG	0	36	0	36	1	15	2	0	0	2	2	0	1
150	RDG	0	36	0	36	0	35	1	0	0	2	1	1	1
151	LDG	0	36	0	36	0	80	1	1	0	2	2	1	1
152	LDG	0	36	0	36	1	60	1	0	1	2	2	1	0
153	LDG	0	36	1	34	1	60	1	0	1	2	2	1	1
154	RDG	0	36	0	36	1	90	1	0	1	2	2	1	1
155	LDG	1	19	1	9	0	20	1	0	1	1	2	1	1
156	LDG	1	13	1	11	1	60	1	0	1	2	2	1	0
157	LDG	0	36	0	36	1	60	1	0	1	1	2	1	1
158	RDG	0	36	0	36	0	40	1	0	1	2	2	0	1
159	RDG	0	36	0	36	0	35	1	0	1	1	2	1	0
160	LDG	0	36	0	36	0	35	1	0	1	2	2	1	1
162	RDG	0	36	0	36	0	40	1	0	0	1	2	1	1
163	LDG	0	36	0	36	1	25	1	0	0	1	2	0	1
164	LDG	1	3	1	3	0	25	1	1	0	2	2	0	0
165	RDG	0	36	0	36	0	20	1	0	0	2	1	0	0
166	RDG	0	36	0	36	1	20	2	0	0	2	1	0	1
168	LDG	0	36	0	36	1	70	2	0	1	2	2	1	1
169	RDG	0	36	0	36	1	40	2	0	0	1	1	0	0
170	LDG	1	13	1	11	0	40	1	0	1	2	2	0	1
171	LDG	0	36	0	36	1	20	2	1	0	1	1	0	0
172	LDG	0	36	0	36	1	50	2	1	1	1	2	1	0
173	LDG	0	36	0	36	0	70	2	0	0	2	2	1	1
174	LDG	1	23	1	20	1	55	1	0	1	2	2	1	0
175	LDG	0	36	0	36	1	40	2	1	0	2	2	1	1
176	RDG	0	36	0	36	0	30	1	0	1	2	2	0	0
177	RDG	0	36	0	36	0	50	2	0	1	2	2	1	1
178	LDG	1	16	1	10	0	50	1	0	1	2	2	1	1
179	LDG	0	36	0	36	0	30	1	0	0	2	1	0	0
180	LDG	0	36	0	36	1	30	1	1	0	2	2	1	1
181	RDG	0	36	0	36	1	60	1	1	1	2	2	1	1
182	RDG	0	36	0	36	0	25	2	0	0	1	1	0	0
183	RDG	0	36	0	36	1	30	1	0	0	1	1	1	1
184	LDG	0	36	0	36	0	10	1	0	0	2	2	0	0
185	LDG	0	36	0	36	1	5	2	0	0	2	1	0	0
186	LDG	0	36	0	36	0	20	1	0	1	2	2	0	1
187	RDG	1	7	1	5	0	20	2	0	0	1	1	1	1
189	LDG	0	36	0	36	1	30	1	1	1	2	2	1	1
190	LDG	0	36	0	36	0	50	1	0	0	1	2	1	1
191	RDG	0	36	0	36	0	45	2	1	0	2	2	1	1
192	LDG	1	11	1	6	0	40	1	0	1	2	2	1	1
193	LDG	1	22	1	5	0	80	1	0	1	2	2	1	1
195	LDG	0	36	0	36	0	15	2	0	0	2	2	0	0
196	LDG	0	36	1	7	0	40	1	0	1	2	2	1	1
199	RDG	0	36	0	36	0	20	1	0	0	2	1	0	0
200	LDG	0	36	0	36	0	30	1	0	0	1	2	1	1
201	LDG	0	36	0	36	0	40	1	0	1	2	2	1	1
202	LDG	0	36	0	36	1	30	2	1	0	2	1	1	1
203	RDG	0	36	0	36	0	60	1	0	0	2	1	1	1
204	RDG	0	36	0	36	0	50	2	1	0	2	2	1	1
205	LDG	0	36	0	36	0	20	2	0	0	2	1	0	0
206	LDG	1	20	1	18	1	50	2	0	1	2	2	1	1
207	LDG	0	36	0	36	1	55	2	0	0	2	2	0	1
208	LDG	1	31	1	24	1	30	1	1	1	2	2	1	1
209	LDG	0	36	0	36	1	35	2	1	0	1	1	0	0
210	LDG	1	24	1	20	0	30	2	0	1	1	2	1	1
211	LDG	0	36	0	36	1	40	2	0	1	1	2	1	1
213	LDG	0	36	0	36	0	10	2	0	0	1	2	0	0
214	LDG	0	36	0	36	1	40	1	0	0	1	1	0	0
215	LDG	0	36	0	36	0	70	1	0	0	2	2	0	1
216	RDG	0	36	0	36	1	20	1	1	0	1	1	0	0
217	RDG	0	36	0	36	0	5	1	0	0	1	1	0	0
218	RDG	0	36	0	36	1	60	1	0	1	2	2	1	1
219	LDG	0	36	0	36	0	15	1	1	0	1	1	0	0
220	LDG	0	16	0	36	1	20	1	1	0	1	1	0	0
221	LDG	0	36	0	36	0	21	1	0	0	1	2	1	0
222	LDG	0	36	0	36	0	70	1	0	1	1	2	0	0
223	LDG	0	36	0	36	0	30	2	0	0	2	2	0	1
224	LDG	0	36	0	36	1	60	1	1	0	2	2	0	1
225	LDG	0	36	1	7	0	35	2	0	1	2	2	1	1
226	LDG	0	36	0	36	1	20	2	1	0	1	1	1	1
227	RDG	0	36	0	36	0	30	1	0	0	2	1	0	0
228	LDG	1	10	1	8	1	90	2	1	1	2	2	1	1
229	RDG	0	36	0	36	0	25	2	0	1	2	2	1	1
230	RDG	0	36	0	36	0	15	1	0	0	2	1	1	1
231	RDG	0	36	0	36	1	30	1	0	1	2	1	1	1
232	RDG	0	36	0	36	0	15	1	0	0	2	1	0	0
233	RDG	0	36	0	36	1	30	1	1	1	1	1	1	1
234	LDG	0	36	0	36	1	35	1	0	0	1	1	0	0
236	RDG	0	36	0	36	0	40	1	1	0	2	1	0	0
237	RDG	0	36	0	36	0	40	1	0	1	2	2	1	1
238	RDG	0	36	0	36	0	10	2	0	0	2	1	0	0
239	RDG	0	36	0	36	0	30	2	0	0	2	2	1	1
240	RDG	0	36	0	36	0	15	1	0	0	1	2	1	0
242	RDG	0	36	0	36	0	20	1	1	0	1	2	0	1
243	RDG	0	36	0	36	0	20	2	0	0	1	1	0	0
244	RDG	1	26	1	7	0	45	1	0	1	2	2	1	0
245	RDG	0	36	0	36	0	45	1	0	1	1	2	1	1
246	RDG	0	36	0	36	1	45	2	0	0	1	2	0	0
247	RDG	0	36	0	36	0	5	2	0	0	2	1	0	0
248	RDG	0	36	0	36	1	22	1	0	0	1	1	0	0
249	RDG	0	36	0	36	1	35	1	0	0	2	2	1	1
250	RDG	0	36	0	36	0	15	2	0	1	2	2	1	1
251	RDG	0	36	0	36	0	20	2	0	0	1	2	1	1
252	RDG	0	36	0	36	0	25	1	0	1	1	1	1	0
253	RDG	0	36	0	36	1	60	2	0	1	2	2	1	0
254	RDG	0	36	0	36	1	20	1	0	0	2	1	0	0
255	RDG	0	36	0	36	0	45	1	0	0	1	2	1	1
256	RDG	0	36	1	28	1	40	1	0	1	1	2	1	1
257	RDG	0	36	0	36	1	30	1	0	1	2	2	1	1
258	RDG	0	36	0	36	1	30	2	0	0	2	1	0	0
259	RDG	0	36	0	36	0	30	2	0	0	2	1	0	0
260	RDG	0	36	0	36	0	20	2	0	0	2	1	0	0
261	RDG	0	36	0	36	0	30	2	0	0	2	2	1	1
262	RDG	0	36	0	36	0	5	2	0	0	2	1	0	0
263	RDG	0	36	0	36	1	20	2	0	0	2	1	1	0
264	RDG	1	18	1	6	0	25	1	0	1	1	2	1	0
265	RDG	0	36	0	36	0	35	2	0	1	2	1	1	1
266	RDG	0	36	0	36	0	30	1	1	0	1	1	0	0
267	RDG	0	36	0	36	1	30	1	1	0	1	2	1	0
268	RDG	0	36	0	36	1	60	2	0	0	1	1	0	0
269	RDG	0	36	0	36	0	15	1	1	0	1	1	0	0
270	RDG	1	16	1	8	0	40	1	0	1	2	2	1	1
271	RDG	1	33	1	28	0	50	2	0	1	1	2	1	1
273	RDG	0	36	0	36	1	55	2	0	1	1	2	1	1
274	RDG	0	36	0	36	0	30	1	0	1	1	2	1	1
275	RDG	0	36	0	36	0	22	1	0	0	2	2	0	1
276	RDG	0	36	0	36	0	30	1	0	0	2	1	0	0
277	RDG	0	36	0	36	1	50	1	0	1	1	2	1	0
278	RDG	0	36	0	36	1	20	2	1	0	2	1	1	1
279	RDG	0	36	0	36	0	30	1	0	1	2	2	1	0
280	RDG	0	36	1	19	0	30	2	0	1	2	2	1	1
281	RDG	0	36	1	24	0	25	1	0	0	2	2	1	0
282	RDG	0	36	0	36	0	30	1	0	1	1	1	0	0
283	RDG	0	36	0	36	0	40	2	0	0	2	2	0	0
284	RDG	0	36	0	36	0	40	1	1	0	1	2	1	1
285	RDG	0	36	0	36	1	30	2	1	0	2	1	1	1
286	RDG	0	36	0	36	0	45	1	0	1	1	2	1	1
287	RDG	0	36	0	36	0	35	1	0	0	1	2	1	1
288	RDG	0	36	0	36	0	10	1	0	0	2	1	0	0
289	RDG	0	36	0	36	0	25	1	0	0	1	2	0	1
290	RDG	1	8	1	4	1	50	2	1	0	2	2	1	0
291	RDG	0	36	0	36	1	50	1	0	1	2	2	1	1
292	RDG	0	36	0	36	0	40	1	0	1	2	2	1	1
293	RDG	0	36	0	36	1	20	1	0	0	2	1	0	0
294	RDG	0	36	0	36	1	90	1	0	1	1	2	1	1
295	RDG	0	36	0	36	1	25	1	0	0	1	2	0	0
296	RDG	0	36	0	36	0	30	2	1	0	2	2	1	1
298	LDG	0	36	0	36	1	34	1	1	0	2	2	1	1
299	RDG	0	36	1	8	0	25	2	0	1	2	1	1	1
300	RDG	0	36	0	36	0	30	1	0	0	2	2	1	1
301	RDG	0	36	0	36	0	30	1	0	1	1	1	1	1
302	LDG	1	23	1	14	1	50	2	1	0	2	2	1	0
303	LDG	0	36	0	36	0	23	2	0	1	2	2	1	1
304	LDG	0	36	0	36	0	23	1	0	1	1	2	1	1
305	RDG	0	36	0	36	1	25	1	0	0	1	1	0	0
306	LDG	0	36	1	5	0	70	2	0	1	2	2	1	1
307	LDG	1	18	1	13	0	35	2	0	1	2	2	1	1
308	LDG	1	19	1	13	0	50	1	0	0	1	2	1	1
309	LDG	0	36	0	36	1	30	1	1	1	2	2	1	1
310	LDG	0	36	0	36	1	35	1	0	0	1	2	1	1
311	LDG	0	36	0	36	1	30	1	1	0	2	2	0	0
312	LDG	0	36	0	36	0	50	1	0	1	2	2	1	1
313	RDG	0	36	0	36	0	20	1	0	0	2	1	1	1
314	RDG	0	36	0	36	0	40	2	0	0	2	1	0	0
315	RDG	0	36	0	36	0	20	1	0	0	2	2	0	1

## Sheet: Table S3
ID	Group	OS36	OST	Age65	Size	Sex (1-male;2-female)	ECOG	Lymphvascular invasion	Histology	pT	pN	Adjuvant chemotherapy
1	RDG	0	36	0	14	2	0	0	1	1	0	0
2	LDG	0	36	0	40	1	0	0	2	1	0	0
4	LDG	0	36	0	15	2	0	0	2	1	0	0
5	RDG	0	36	1	30	1	0	1	2	2	0	1
6	RDG	1	8	0	58	1	0	1	2	2	1	1
7	RDG	0	36	1	35	1	0	1	1	2	1	1
8	LDG	0	36	0	20	1	0	1	2	2	1	1
9	LDG	0	36	1	40	2	1	1	2	2	1	1
10	LDG	0	36	0	35	1	0	0	1	1	0	0
11	LDG	0	36	0	50	1	0	1	1	2	1	1
13	RDG	0	36	0	50	1	0	0	1	1	0	0
14	RDG	1	12	0	30	1	0	0	2	2	1	1
15	LDG	1	34	1	35	1	0	1	2	2	1	0
16	RDG	0	36	0	5	2	0	0	2	1	0	0
17	LDG	0	36	0	75	2	0	1	2	2	1	0
18	LDG	1	20	0	60	1	0	0	1	2	1	1
19	LDG	1	5	1	70	1	0	0	1	2	1	1
20	LDG	0	36	0	30	2	0	0	1	1	0	0
21	LDG	0	36	0	5	1	0	0	2	1	0	0
22	RDG	1	27	1	40	1	0	1	1	2	1	1
23	RDG	0	36	0	25	2	0	1	1	2	1	1
24	RDG	0	36	0	45	1	0	1	2	2	1	1
25	LDG	0	36	0	30	1	0	0	2	2	1	1
27	RDG	0	36	0	35	1	0	1	2	2	1	1
28	LDG	0	36	1	30	2	0	0	2	1	1	1
29	LDG	0	36	0	30	2	0	0	2	1	1	1
30	LDG	0	36	0	30	2	0	1	2	2	1	1
31	RDG	0	36	1	20	1	1	1	1	2	1	0
32	LDG	1	16	1	25	1	0	1	2	2	1	1
33	LDG	1	30	1	40	2	0	0	2	2	1	0
35	RDG	0	36	0	35	2	1	0	2	2	1	1
36	RDG	0	36	0	12	1	0	0	2	2	0	1
37	LDG	0	36	1	30	1	0	0	1	1	0	0
38	LDG	0	36	0	30	1	0	0	1	2	0	1
39	LDG	0	36	0	45	1	0	1	1	2	1	1
40	LDG	0	36	0	25	2	0	0	1	1	1	0
41	LDG	0	36	0	25	2	1	0	2	2	0	1
44	RDG	0	36	1	20	1	0	0	1	2	1	1
45	RDG	0	36	0	10	1	0	0	2	1	0	0
46	LDG	0	36	1	40	1	0	0	2	2	0	0
47	RDG	1	27	0	70	2	0	1	2	2	1	1
48	RDG	0	36	0	65	1	0	1	1	2	1	1
49	RDG	0	36	0	40	2	0	1	2	2	1	1
50	RDG	0	36	0	40	1	0	0	2	1	0	0
51	LDG	0	36	0	20	1	0	0	1	1	0	0
52	RDG	0	36	0	45	2	0	1	2	2	0	1
53	RDG	0	36	0	16	1	0	0	1	1	0	0
54	LDG	0	36	0	30	1	0	0	2	2	0	0
55	LDG	0	36	0	55	2	0	1	1	2	1	0
56	LDG	0	36	0	15	1	0	1	1	1	0	0
57	LDG	0	36	1	6	1	0	0	1	1	0	0
58	LDG	0	36	0	80	2	0	1	2	2	1	1
59	RDG	0	36	0	30	2	0	0	2	2	1	1
60	RDG	0	36	0	30	1	0	0	2	2	0	1
61	LDG	0	36	0	20	1	0	0	2	2	1	1
62	LDG	0	36	0	20	2	0	0	1	1	0	0
63	LDG	0	36	1	20	1	0	0	1	1	0	0
65	RDG	0	36	0	15	1	0	0	2	1	0	0
67	LDG	0	36	1	25	2	0	0	2	2	1	1
68	RDG	1	9	0	80	1	0	0	2	2	1	1
69	RDG	0	36	0	20	2	0	0	2	1	0	0
70	LDG	0	36	1	20	1	0	0	2	1	1	1
72	LDG	0	36	0	35	2	1	1	1	2	1	1
73	LDG	0	36	0	35	1	0	1	1	2	1	1
75	RDG	0	36	1	30	2	1	0	1	1	0	0
76	RDG	0	36	1	60	1	1	1	2	2	1	1
77	RDG	0	36	0	35	1	0	1	2	1	1	1
78	LDG	0	36	0	20	2	0	0	2	1	0	0
79	LDG	1	34	0	45	2	0	0	1	2	0	1
81	LDG	0	36	0	30	1	0	0	1	1	0	0
83	RDG	1	9	1	60	1	0	1	1	2	1	1
84	LDG	0	36	0	15	1	0	0	1	1	0	0
85	LDG	1	25	0	7	1	0	0	1	1	0	0
86	RDG	0	36	1	20	2	0	0	2	2	0	0
88	LDG	0	36	0	80	1	1	0	1	2	0	1
89	LDG	1	10	0	40	2	0	1	2	2	1	1
90	RDG	1	20	0	35	1	0	0	2	2	1	1
91	LDG	1	12	0	40	1	0	1	2	2	1	1
92	LDG	0	36	0	35	1	0	1	2	2	1	1
93	LDG	0	36	1	35	1	1	1	2	2	1	1
94	LDG	0	36	1	50	1	0	0	1	2	0	1
96	RDG	0	36	0	25	1	0	0	2	2	0	1
97	LDG	0	36	0	12	1	0	0	1	1	0	0
99	RDG	0	36	0	40	1	0	0	2	1	0	0
101	LDG	0	36	1	40	2	0	1	1	2	0	1
102	LDG	0	36	0	40	2	0	0	1	1	1	1
104	RDG	0	36	1	50	1	1	1	2	2	1	1
105	RDG	0	36	1	30	1	1	1	2	2	1	0
106	RDG	0	36	0	35	1	1	1	2	2	1	1
107	RDG	0	36	0	80	1	0	1	2	2	1	1
108	RDG	0	36	1	90	1	1	1	2	2	1	1
109	RDG	1	8	0	80	2	0	1	2	2	1	1
110	LDG	0	36	0	45	1	0	0	2	1	0	0
111	LDG	0	36	0	40	2	0	0	2	2	1	1
113	LDG	1	24	1	50	1	1	1	1	2	1	0
114	LDG	0	36	0	40	1	0	1	2	2	0	1
115	LDG	0	36	0	20	1	0	0	1	1	0	0
116	LDG	1	25	0	75	1	1	1	2	2	1	1
117	LDG	0	36	0	45	1	0	1	2	2	1	0
118	LDG	0	36	1	50	1	1	0	2	2	0	1
119	LDG	0	36	0	45	1	0	1	2	2	1	1
120	LDG	0	36	1	50	2	1	1	2	2	1	1
121	LDG	1	34	0	65	2	0	1	2	2	1	0
122	LDG	1	26	0	40	1	0	0	2	2	1	1
123	LDG	0	36	1	90	2	0	1	2	2	1	1
124	LDG	0	36	0	80	1	0	1	2	2	1	1
125	LDG	0	36	0	60	1	0	0	1	2	0	1
127	RDG	0	36	0	10	1	0	0	1	1	0	0
128	LDG	1	16	0	80	1	0	1	2	2	1	1
130	LDG	0	36	1	30	1	0	1	2	2	1	0
131	LDG	0	36	0	60	1	0	1	2	2	0	1
132	RDG	1	23	1	55	1	0	1	2	2	1	0
133	LDG	0	36	1	20	2	0	0	1	1	0	0
134	LDG	0	36	0	70	1	1	1	1	2	1	1
135	LDG	0	23	1	70	1	1	0	1	2	1	1
137	LDG	0	36	0	15	2	0	0	2	1	0	1
138	RDG	0	36	1	50	1	1	0	1	2	1	1
139	LDG	0	36	1	40	1	0	1	1	2	1	1
140	RDG	1	11	0	60	1	0	1	1	2	1	1
141	RDG	0	36	0	40	2	0	1	1	2	1	0
142	RDG	0	36	0	75	1	0	1	2	2	1	1
143	LDG	1	16	1	5.5	1	1	1	2	2	1	1
144	RDG	0	36	1	40	1	1	1	2	2	1	1
145	LDG	0	36	1	55	1	0	0	1	1	1	0
146	LDG	0	36	1	30	1	0	1	1	2	0	1
147	LDG	0	36	0	35	2	0	1	2	2	1	1
148	LDG	1	35	1	60	2	0	1	2	2	1	1
149	LDG	0	36	1	15	2	0	0	2	2	0	1
150	RDG	0	36	0	35	1	0	0	2	1	1	1
151	LDG	0	36	0	80	1	1	0	2	2	1	1
152	LDG	0	36	1	60	1	0	1	2	2	1	0
153	LDG	0	36	1	60	1	0	1	2	2	1	1
154	RDG	0	36	1	90	1	0	1	2	2	1	1
155	LDG	1	19	0	20	1	0	1	1	2	1	1
156	LDG	1	13	1	60	1	0	1	2	2	1	0
157	LDG	0	36	1	60	1	0	1	1	2	1	1
158	RDG	0	36	0	40	1	0	1	2	2	0	1
159	RDG	0	36	0	35	1	0	1	1	2	1	0
160	LDG	0	36	0	35	1	0	1	2	2	1	1
162	RDG	0	36	0	40	1	0	0	1	2	1	1
163	LDG	0	36	1	25	1	0	0	1	2	0	1
164	LDG	1	3	0	25	1	1	0	2	2	0	0
165	RDG	0	36	0	20	1	0	0	2	1	0	0
166	RDG	0	36	1	20	2	0	0	2	1	0	1
168	LDG	0	36	1	70	2	0	1	2	2	1	1
169	RDG	0	36	1	40	2	0	0	1	1	0	0
170	LDG	1	13	0	40	1	0	1	2	2	0	1
171	LDG	0	36	1	20	2	1	0	1	1	0	0
172	LDG	0	36	1	50	2	1	1	1	2	1	0
173	LDG	0	36	0	70	2	0	0	2	2	1	1
174	LDG	1	23	1	55	1	0	1	2	2	1	0
175	LDG	0	36	1	40	2	1	0	2	2	1	1
176	RDG	0	36	0	30	1	0	1	2	2	0	0
177	RDG	0	36	0	50	2	0	1	2	2	1	1
178	LDG	1	16	0	50	1	0	1	2	2	1	1
179	LDG	0	36	0	30	1	0	0	2	1	0	0
180	LDG	0	36	1	30	1	1	0	2	2	1	1
181	RDG	0	36	1	60	1	1	1	2	2	1	1
182	RDG	0	36	0	25	2	0	0	1	1	0	0
183	RDG	0	36	1	30	1	0	0	1	1	1	1
184	LDG	0	36	0	10	1	0	0	2	2	0	0
185	LDG	0	36	1	5	2	0	0	2	1	0	0
186	LDG	0	36	0	20	1	0	1	2	2	0	1
187	RDG	1	7	0	20	2	0	0	1	1	1	1
189	LDG	0	36	1	30	1	1	1	2	2	1	1
190	LDG	0	36	0	50	1	0	0	1	2	1	1
191	RDG	0	36	0	45	2	1	0	2	2	1	1
192	LDG	1	11	0	40	1	0	1	2	2	1	1
193	LDG	1	22	0	80	1	0	1	2	2	1	1
195	LDG	0	36	0	15	2	0	0	2	2	0	0
196	LDG	0	36	0	40	1	0	1	2	2	1	1
199	RDG	0	36	0	20	1	0	0	2	1	0	0
200	LDG	0	36	0	30	1	0	0	1	2	1	1
201	LDG	0	36	0	40	1	0	1	2	2	1	1
202	LDG	0	36	1	30	2	1	0	2	1	1	1
203	RDG	0	36	0	60	1	0	0	2	1	1	1
204	RDG	0	36	0	50	2	1	0	2	2	1	1
205	LDG	0	36	0	20	2	0	0	2	1	0	0
206	LDG	1	20	1	50	2	0	1	2	2	1	1
207	LDG	0	36	1	55	2	0	0	2	2	0	1
208	LDG	1	31	1	30	1	1	1	2	2	1	1
209	LDG	0	36	1	35	2	1	0	1	1	0	0
210	LDG	1	24	0	30	2	0	1	1	2	1	1
211	LDG	0	36	1	40	2	0	1	1	2	1	1
213	LDG	0	36	0	10	2	0	0	1	2	0	0
214	LDG	0	36	1	40	1	0	0	1	1	0	0
215	LDG	0	36	0	70	1	0	0	2	2	0	1
216	RDG	0	36	1	20	1	1	0	1	1	0	0
217	RDG	0	36	0	5	1	0	0	1	1	0	0
218	RDG	0	36	1	60	1	0	1	2	2	1	1
219	LDG	0	36	0	15	1	1	0	1	1	0	0
220	LDG	0	16	1	20	1	1	0	1	1	0	0
221	LDG	0	36	0	21	1	0	0	1	2	1	0
222	LDG	0	36	0	70	1	0	1	1	2	0	0
223	LDG	0	36	0	30	2	0	0	2	2	0	1
224	LDG	0	36	1	60	1	1	0	2	2	0	1
225	LDG	0	36	0	35	2	0	1	2	2	1	1
226	LDG	0	36	1	20	2	1	0	1	1	1	1
227	RDG	0	36	0	30	1	0	0	2	1	0	0
228	LDG	1	10	1	90	2	1	1	2	2	1	1
229	RDG	0	36	0	25	2	0	1	2	2	1	1
230	RDG	0	36	0	15	1	0	0	2	1	1	1
231	RDG	0	36	1	30	1	0	1	2	1	1	1
232	RDG	0	36	0	15	1	0	0	2	1	0	0
233	RDG	0	36	1	30	1	1	1	1	1	1	1
234	LDG	0	36	1	35	1	0	0	1	1	0	0
236	RDG	0	36	0	40	1	1	0	2	1	0	0
237	RDG	0	36	0	40	1	0	1	2	2	1	1
238	RDG	0	36	0	10	2	0	0	2	1	0	0
239	RDG	0	36	0	30	2	0	0	2	2	1	1
240	RDG	0	36	0	15	1	0	0	1	2	1	0
242	RDG	0	36	0	20	1	1	0	1	2	0	1
243	RDG	0	36	0	20	2	0	0	1	1	0	0
244	RDG	1	26	0	45	1	0	1	2	2	1	0
245	RDG	0	36	0	45	1	0	1	1	2	1	1
246	RDG	0	36	1	45	2	0	0	1	2	0	0
247	RDG	0	36	0	5	2	0	0	2	1	0	0
248	RDG	0	36	1	22	1	0	0	1	1	0	0
249	RDG	0	36	1	35	1	0	0	2	2	1	1
250	RDG	0	36	0	15	2	0	1	2	2	1	1
251	RDG	0	36	0	20	2	0	0	1	2	1	1
252	RDG	0	36	0	25	1	0	1	1	1	1	0
253	RDG	0	36	1	60	2	0	1	2	2	1	0
254	RDG	0	36	1	20	1	0	0	2	1	0	0
255	RDG	0	36	0	45	1	0	0	1	2	1	1
256	RDG	0	36	1	40	1	0	1	1	2	1	1
257	RDG	0	36	1	30	1	0	1	2	2	1	1
258	RDG	0	36	1	30	2	0	0	2	1	0	0
259	RDG	0	36	0	30	2	0	0	2	1	0	0
260	RDG	0	36	0	20	2	0	0	2	1	0	0
261	RDG	0	36	0	30	2	0	0	2	2	1	1
262	RDG	0	36	0	5	2	0	0	2	1	0	0
263	RDG	0	36	1	20	2	0	0	2	1	1	0
264	RDG	1	18	0	25	1	0	1	1	2	1	0
265	RDG	0	36	0	35	2	0	1	2	1	1	1
266	RDG	0	36	0	30	1	1	0	1	1	0	0
267	RDG	0	36	1	30	1	1	0	1	2	1	0
268	RDG	0	36	1	60	2	0	0	1	1	0	0
269	RDG	0	36	0	15	1	1	0	1	1	0	0
270	RDG	1	16	0	40	1	0	1	2	2	1	1
271	RDG	1	33	0	50	2	0	1	1	2	1	1
273	RDG	0	36	1	55	2	0	1	1	2	1	1
274	RDG	0	36	0	30	1	0	1	1	2	1	1
275	RDG	0	36	0	22	1	0	0	2	2	0	1
276	RDG	0	36	0	30	1	0	0	2	1	0	0
277	RDG	0	36	1	50	1	0	1	1	2	1	0
278	RDG	0	36	1	20	2	1	0	2	1	1	1
279	RDG	0	36	0	30	1	0	1	2	2	1	0
280	RDG	0	36	0	30	2	0	1	2	2	1	1
281	RDG	0	36	0	25	1	0	0	2	2	1	0
282	RDG	0	36	0	30	1	0	1	1	1	0	0
283	RDG	0	36	0	40	2	0	0	2	2	0	0
284	RDG	0	36	0	40	1	1	0	1	2	1	1
285	RDG	0	36	1	30	2	1	0	2	1	1	1
286	RDG	0	36	0	45	1	0	1	1	2	1	1
287	RDG	0	36	0	35	1	0	0	1	2	1	1
288	RDG	0	36	0	10	1	0	0	2	1	0	0
289	RDG	0	36	0	25	1	0	0	1	2	0	1
290	RDG	1	8	1	50	2	1	0	2	2	1	0
291	RDG	0	36	1	50	1	0	1	2	2	1	1
292	RDG	0	36	0	40	1	0	1	2	2	1	1
293	RDG	0	36	1	20	1	0	0	2	1	0	0
294	RDG	0	36	1	90	1	0	1	1	2	1	1
295	RDG	0	36	1	25	1	0	0	1	2	0	0
296	RDG	0	36	0	30	2	1	0	2	2	1	1
298	LDG	0	36	1	34	1	1	0	2	2	1	1
299	RDG	0	36	0	25	2	0	1	2	1	1	1
300	RDG	0	36	0	30	1	0	0	2	2	1	1
301	RDG	0	36	0	30	1	0	1	1	1	1	1
302	LDG	1	23	1	50	2	1	0	2	2	1	0
303	LDG	0	36	0	23	2	0	1	2	2	1	1
304	LDG	0	36	0	23	1	0	1	1	2	1	1
305	RDG	0	36	1	25	1	0	0	1	1	0	0
306	LDG	0	36	0	70	2	0	1	2	2	1	1
307	LDG	1	18	0	35	2	0	1	2	2	1	1
308	LDG	1	19	0	50	1	0	0	1	2	1	1
309	LDG	0	36	1	30	1	1	1	2	2	1	1
310	LDG	0	36	1	35	1	0	0	1	2	1	1
311	LDG	0	36	1	30	1	1	0	2	2	0	0
312	LDG	0	36	0	50	1	0	1	2	2	1	1
313	RDG	0	36	0	20	1	0	0	2	1	1	1
314	RDG	0	36	0	40	2	0	0	2	1	0	0
315	RDG	0	36	0	20	1	0	0	2	2	0	1

## Sheet: Table S4
ID	Group	LNcompliance	perigastric regions	extraperigastric regions	LNexamined	LNexamined ≥ 30
1	RDG	0	14	20	34	1
2	LDG	0	24	18	42	1
4	LDG	0	6	21	27	0
5	RDG	0	14	15	29	0
6	RDG	0	16	14	30	1
7	RDG	0	32	28	60	1
8	LDG	1	11	18	29	0
9	LDG	0	24	11	35	1
10	LDG	0	7	16	23	0
11	LDG	0	32	12	44	1
13	RDG	0	22	20	42	1
14	RDG	1	24	11	35	1
15	LDG	1	18	8	26	0
16	RDG	0	17	18	35	1
17	LDG	1	31	7	38	1
18	LDG	1	21	13	34	1
19	LDG	0	18	23	41	1
20	LDG	1	23	9	32	1
21	LDG	1	12	16	28	0
22	RDG	0	29	17	46	1
23	RDG	0	12	17	29	0
24	RDG	1	29	17	46	1
25	LDG	0	21	25	46	1
27	RDG	0	37	12	49	1
28	LDG	0	18	14	32	1
29	LDG	0	28	28	56	1
30	LDG	1	41	16	57	1
31	RDG	0	24	13	37	1
32	LDG	1	28	7	35	1
33	LDG	0	29	14	43	1
35	RDG	0	34	12	46	1
36	RDG	1	25	5	30	1
37	LDG	1	23	6	29	0
38	LDG	1	21	10	31	1
39	LDG	1	31	7	38	1
40	LDG	1	19	0	19	0
41	LDG	0	16	6	22	0
44	RDG	1	22	16	38	1
45	RDG	0	21	9	30	1
46	LDG	0	40	13	53	1
47	RDG	0	26	14	40	1
48	RDG	1	26	9	35	1
49	RDG	0	36	10	46	1
50	RDG	0	23	15	38	1
51	LDG	1	16	8	24	0
52	RDG	0	20	18	38	1
53	RDG	0	17	23	40	1
54	LDG	1	11	12	23	0
55	LDG	0	17	12	29	0
56	LDG	1	6	9	15	0
57	LDG	0	15	20	35	1
58	LDG	1	32	30	62	1
59	RDG	0	24	19	43	1
60	RDG	1	22	17	39	1
61	LDG	1	14	13	27	0
62	LDG	0	12	6	18	0
63	LDG	0	16	15	31	1
65	RDG	0	15	14	29	0
67	LDG	1	5	17	22	0
68	RDG	0	13	19	32	1
69	RDG	1	20	18	38	1
70	LDG	0	20	14	34	1
72	LDG	0	32	18	50	1
73	LDG	1	18	32	50	1
75	RDG	0	18	23	41	1
76	RDG	0	16	11	27	0
77	RDG	0	19	14	33	1
78	LDG	1	13	7	20	0
79	LDG	0	24	22	46	1
81	LDG	1	16	11	27	0
83	RDG	0	27	24	51	1
84	LDG	0	31	33	64	1
85	LDG	0	34	14	48	1
86	RDG	0	27	20	47	1
88	LDG	0	26	17	43	1
89	LDG	1	13	10	23	0
90	RDG	0	17	19	36	1
91	LDG	0	11	16	27	0
92	LDG	1	37	31	68	1
93	LDG	1	20	12	32	1
94	LDG	1	28	24	52	1
96	RDG	0	16	12	28	0
97	LDG	1	27	15	42	1
99	RDG	1	22	11	33	1
101	LDG	0	27	16	43	1
102	LDG	0	29	31	60	1
104	RDG	0	37	19	56	1
105	RDG	0	17	19	36	1
106	RDG	0	23	19	42	1
107	RDG	0	35	17	52	1
108	RDG	1	21	12	33	1
109	RDG	0	23	20	43	1
110	LDG	1	36	18	54	1
111	LDG	0	47	21	68	1
113	LDG	0	18	9	27	0
114	LDG	0	22	14	36	1
115	LDG	0	27	16	43	1
116	LDG	0	14	13	27	0
117	LDG	0	30	19	49	1
118	LDG	1	39	17	56	1
119	LDG	0	32	13	45	1
120	LDG	1	24	19	43	1
121	LDG	0	48	15	63	1
122	LDG	1	16	15	31	1
123	LDG	0	24	20	44	1
124	LDG	0	24	12	36	1
125	LDG	1	19	16	35	1
127	RDG	0	26	12	38	1
128	LDG	0	29	19	48	1
130	LDG	0	20	22	42	1
131	LDG	0	24	9	33	1
132	RDG	0	25	18	43	1
133	LDG	0	19	12	31	1
134	LDG	0	28	25	53	1
135	LDG	0	20	19	39	1
137	LDG	0	30	30	60	1
138	RDG	0	14	11	25	0
139	LDG	0	33	23	56	1
140	RDG	0	20	13	33	1
141	RDG	0	32	17	49	1
142	RDG	1	41	15	56	1
143	LDG	0	28	9	37	1
144	RDG	1	20	14	34	1
145	LDG	1	20	13	33	1
146	LDG	0	38	28	66	1
147	LDG	0	16	15	31	1
148	LDG	0	22	22	44	1
149	LDG	0	28	23	51	1
150	RDG	1	18	11	29	0
151	LDG	1	24	22	46	1
152	LDG	0	23	30	53	1
153	LDG	1	9	9	18	0
154	RDG	1	22	12	34	1
155	LDG	0	17	19	36	1
156	LDG	1	21	10	31	1
157	LDG	0	29	9	38	1
158	RDG	1	21	21	42	1
159	RDG	1	15	20	35	1
160	LDG	0	17	16	33	1
162	RDG	0	23	15	38	1
163	LDG	1	16	13	29	0
164	LDG	1	31	9	40	1
165	RDG	0	14	13	27	0
166	RDG	0	36	31	67	1
168	LDG	0	35	18	53	1
169	RDG	0	24	25	49	1
170	LDG	0	15	12	27	0
171	LDG	1	19	12	31	1
172	LDG	1	34	24	58	1
173	LDG	0	18	17	35	1
174	LDG	0	17	10	27	0
175	LDG	0	38	9	47	1
176	RDG	0	28	18	46	1
177	RDG	0	27	9	36	1
178	LDG	1	11	18	29	0
179	LDG	1	21	4	25	0
180	LDG	0	39	24	63	1
181	RDG	0	33	14	47	1
182	RDG	0	39	29	68	1
183	RDG	1	16	29	45	1
184	LDG	0	17	11	28	0
185	LDG	0	23	11	34	1
186	LDG	0	12	19	31	1
187	RDG	0	21	16	37	1
189	LDG	1	35	5	40	1
190	LDG	1	30	10	40	1
191	RDG	0	20	27	47	1
192	LDG	0	32	23	55	1
193	LDG	1	32	8	40	1
195	LDG	0	36	20	56	1
196	LDG	0	19	17	36	1
199	RDG	0	22	17	39	1
200	LDG	0	30	31	61	1
201	LDG	0	24	12	36	1
202	LDG	1	26	13	39	1
203	RDG	1	19	16	35	1
204	RDG	0	30	13	43	1
205	LDG	0	29	16	45	1
206	LDG	1	39	21	60	1
207	LDG	1	24	12	36	1
208	LDG	1	29	4	33	1
209	LDG	1	32	23	55	1
210	LDG	0	23	16	39	1
211	LDG	0	28	14	42	1
213	LDG	0	41	23	64	1
214	LDG	0	13	18	31	1
215	LDG	1	38	17	55	1
216	RDG	1	38	4	42	1
217	RDG	0	23	15	38	1
218	RDG	1	22	35	57	1
219	LDG	0	11	23	34	1
220	LDG	0	34	15	49	1
221	LDG	0	18	24	42	1
222	LDG	0	32	10	42	1
223	LDG	1	15	21	36	1
224	LDG	0	52	16	68	1
225	LDG	1	15	9	24	0
226	LDG	1	23	13	36	1
227	RDG	1	14	16	30	1
228	LDG	0	30	15	45	1
229	RDG	0	27	25	52	1
230	RDG	1	27	20	47	1
231	RDG	0	43	18	61	1
232	RDG	0	30	21	51	1
233	RDG	0	42	27	69	1
234	LDG	0	29	14	43	1
236	RDG	0	13	16	29	0
237	RDG	0	38	17	55	1
238	RDG	0	24	23	47	1
239	RDG	0	38	25	63	1
240	RDG	0	23	21	44	1
242	RDG	0	33	21	54	1
243	RDG	0	19	21	40	1
244	RDG	0	19	14	33	1
245	RDG	0	22	20	42	1
246	RDG	0	31	25	56	1
247	RDG	0	27	24	51	1
248	RDG	0	10	15	25	0
249	RDG	0	18	16	34	1
250	RDG	0	40	30	70	1
251	RDG	0	21	21	42	1
252	RDG	0	39	18	57	1
253	RDG	0	18	13	31	1
254	RDG	1	25	9	34	1
255	RDG	0	18	14	32	1
256	RDG	1	33	10	43	1
257	RDG	1	30	18	48	1
258	RDG	1	15	13	28	0
259	RDG	0	24	35	59	1
260	RDG	0	28	12	40	1
261	RDG	0	24	21	45	1
262	RDG	0	26	13	39	1
263	RDG	0	19	15	34	1
264	RDG	0	25	11	36	1
265	RDG	0	57	18	75	1
266	RDG	0	19	14	33	1
267	RDG	0	20	21	41	1
268	RDG	1	13	11	24	0
269	RDG	0	11	15	26	0
270	RDG	0	28	11	39	1
271	RDG	0	23	17	40	1
273	RDG	1	23	20	43	1
274	RDG	1	16	14	30	1
275	RDG	0	29	27	56	1
276	RDG	0	13	16	29	0
277	RDG	0	28	21	49	1
278	RDG	1	25	24	49	1
279	RDG	0	52	26	78	1
280	RDG	0	27	10	37	1
281	RDG	1	26	14	40	1
282	RDG	1	14	18	32	1
283	RDG	0	11	25	36	1
284	RDG	0	22	22	44	1
285	RDG	0	16	17	33	1
286	RDG	0	13	17	30	1
287	RDG	0	11	12	23	0
288	RDG	0	22	23	45	1
289	RDG	0	30	22	52	1
290	RDG	0	21	22	43	1
291	RDG	0	20	31	51	1
292	RDG	0	16	6	22	0
293	RDG	0	18	10	28	0
294	RDG	1	21	19	40	1
295	RDG	0	10	18	28	0
296	RDG	0	11	12	23	0
298	LDG	0	20	23	43	1
299	RDG	1	18	12	30	1
300	RDG	0	18	16	34	1
301	RDG	1	14	25	39	1
302	LDG	0	23	11	34	1
303	LDG	1	15	14	29	0
304	LDG	0	18	20	38	1
305	RDG	0	32	25	57	1
306	LDG	0	32	17	49	1
307	LDG	1	24	22	46	1
308	LDG	1	32	8	40	1
309	LDG	1	18	7	25	0
310	LDG	0	24	11	35	1
311	LDG	0	18	13	31	1
312	LDG	0	18	24	42	1
313	RDG	1	3	18	21	0
314	RDG	0	14	18	32	1
315	RDG	0	21	25	46	1

## Sheet: Table S5
ID	Group	Adjuvant chemotherapy	Surgical procedure–adjuvant chemotherapy interval, (days)	Cycles	Cycle 3	Cycle 4	Cycle 5	Cycle 6	Adverse events grade 1-2	Adverse events grade 3-4	Regimens
5	1	1	34	6	1	1	1	1	0	0	2
6	1	1	27	2	0	0	0	0	0	1	2
7	1	1	29	6	1	1	1	1	1	0	2
8	0	1	25	3	1	0	0	0	1	0	2
9	0	1	34	3	1	0	0	0	0	1	1
11	0	1	28	5	1	1	1	0	0	1	2
14	1	1	24	6	1	1	1	1	0	0	2
15	0	0
17	0	0
18	0	1	25	6	1	1	1	1	1	0	2
22	1	1	36	6	1	1	1	1	1	0	2
23	1	1	34	6	1	1	1	1	1	0	2
24	1	1	29	6	1	1	1	1	1	0	2
25	0	1	42	6	1	1	1	1	0	0	1
27	1	1	25	6	1	1	1	1	0	0	2
29	0	1	49	4	1	1	0	0	1	0	2
30	0	1	48	6	1	1	1	1	0	1	2
31	1	0
32	0	1	32	6	1	1	1	1	1	0	2
33	0	0
35	1	1	23	5	1	1	1	0	0	0	2
39	0	1	78	3	1	0	0	0	1	0	2
41	0	1	101	1	0	0	0	0	1	0	2
44	1	1	13	1	0	0	0	0	1	0	2
46	0	0
47	1	1	27	6	1	1	1	1	0	0	2
48	1	1	28	6	1	1	1	1	1	0	2
49	1	1	158	1	0	0	0	0	0	1	2
55	0	0
58	0	1	25	8	1	1	1	1	1	0	2
59	1	1	29	10	1	1	1	1	1	0	2
61	0	1	42	6	1	1	1	1	1	0	2
67	0	1	42	1	0	0	0	0	0	1	2
68	1	1	28	7	1	1	1	1	0	0	2
70	0	1	33	6	1	1	1	1	0	0	2
72	0	1	55	1	0	0	0	0	0	1	2
73	0	1	28	6	1	1	1	1	1	0	2
76	1	1	26	7	1	1	1	1	0	0	2
77	1	1	25	8	1	1	1	1	1	0	1
79	0	1	27	6	1	1	1	1	0	0	2
83	1	1	55	5	1	1	1	0	0	0	2
88	0	1	45	2	0	0	0	0	1	0	1
89	0	1	25	6	1	1	1	1	0	0	2
90	1	1	25	4	1	1	0	0	0	1	2
91	0	1	24	7	1	1	1	1	0	0	2
92	0	1	23	9	1	1	1	1	1	0	2
93	0	1	22	1	0	0	0	0	1	0	2
101	0	1	37	3	1	0	0	0	0	0	1
102	0	1	38	1	0	0	0	0	1	0	2
104	1	1	23	8	1	1	1	1	0	0	1
105	1	0
106	1	1	27	6	1	1	1	1	1	0	2
107	1	1	33	8	1	1	1	1	0	0	2
108	1	1	30	6	1	1	1	1	0	0	2
109	1	1	63	3	1	0	0	0	0	1	2
111	0	1	46	6	1	1	1	1	0	0	2
113	0	0
116	0	1	29	5	1	1	1	0	1	0	1
117	0	0
118	0	1	27	6	1	1	1	1	0	0	2
119	0	1	26	8	1	1	1	1	1	0	2
120	0	1	21	6	1	1	1	1	0	1	2
121	0	0
122	0	1	79	6	1	1	1	1	0	0	2
123	0	1	68	8	1	1	1	1	0	0	2
124	0	1	24	6	1	1	1	1	1	0	2
125	0	1	79	6	1	1	1	1	0	0	2
130	0	0
131	0	1	21	6	1	1	1	1	0	0	2
132	1	0
134	0	1	32	6	1	1	1	1	1	0	2
135	0	1	31	6	1	1	1	1	1	0	2
138	1	1	26	6	1	1	1	1	1	0	2
139	0	1	31	3	1	0	0	0	1	0	2
140	1	1	19	8	1	1	1	1	0	0	2
141	1	0
142	1	1	22	6	1	1	1	1	1	0	2
143	0	1	35	4	1	1	0	0	0	1	1
144	1	1	29	6	1	1	1	1	1	0	2
148	0	1	99	4	1	1	0	0	0	0	2
151	0	1	63	1	0	0	0	0	1	0	2
152	0	0
153	0	1	29	6	1	1	1	1	1	0	2
154	1	1	27	8	1	1	1	1	0	0	2
155	0	1	39	8	1	1	1	1	0	0	2
156	0	0
157	0	1	46	5	1	1	1	0	0	1	2
158	1	1	27	6	1	1	1	1	1	0	2
159	1	0
160	0	1	35	4	1	1	0	0	0	0	2
162	1	1	21	3	1	0	0	0	1	0	2
164	0	0
168	0	1	32	2	0	0	0	0	0	1	2
170	0	1	25	7	1	1	1	1	0	0	2
172	0	0
173	0	1	28	3	1	0	0	0	1	0	2
174	0	0
175	0	1	51	3	1	0	0	0	0	1	2
176	1	0
177	1	1	21	8	1	1	1	1	0	0	2
178	0	1	68	5	1	1	1	0	1	0	2
180	0	1	44	8	1	1	1	1	0	0	2
181	1	1	29	4	1	1	0	0	0	1	2
184	0	0
186	0	1	29	6	1	1	1	1	1	0	2
187	1	1	35	1	0	0	0	0	1	0	2
189	0	1	31	8	1	1	1	1	1	0	2
190	0	1	42	1	0	0	0	0	1	0	2
191	1	1	30	1	0	0	0	0	0	1	2
192	0	1	34	2	0	0	0	0	0	1	2
193	0	1	19	6	1	1	1	1	1	0	2
196	0	1	36	6	1	1	1	1	0	0	2
200	0	1	31	1	0	0	0	0	1	0	2
201	0	1	31	8	1	1	1	1	0	0	2
203	1	1	23	6	1	1	1	1	1	0	1
204	1	1	66	8	1	1	1	1	1	0	1
206	0	1	41	4	1	1	0	0	0	1	2
208	0	1	36	1	0	0	0	0	0	1	2
210	0	1	34	4	1	1	0	0	1	0	2
211	0	1	30	6	1	1	1	1	0	0	2
215	0	1	25	6	1	1	1	1	1	0	2
218	1	1	31	6	1	1	1	1	0	0	2
221	0	0
222	0	0
223	0	1	29	3	1	0	0	0	1	0	2
224	0	1	40	6	1	1	1	1	0	0	2
225	0	1	21	7	1	1	1	1	1	0	2
228	0	1	30	2	0	0	0	0	1	0	2
229	1	1	27	6	1	1	1	1	1	0	2
233	1	1	24	2	0	0	0	0	1	0	2
298	0	1	24	8	1	1	1	1	1	0	2
299	1	1	34	6	1	1	1	1	1	0	2
300	1	1	23	1	0	0	0	0	0	1	1
301	1	1	24	6	1	1	1	1	1	0	2
302	0	0
303	0	1	37	6	1	1	1	1	0	0	1
304	0	1	32	8	1	1	1	1	1	0	2
306	0	1	21	8	1	1	1	1	1	0	2
308	0	1	21	2	0	0	0	0	1	0	2
309	0	1	29	8	1	1	1	1	1	0	2
310	0	1	28	2	0	0	0	0	0	0	2
312	0	1	46	8	1	1	1	1	1	0	2
19	0	1	29	2	0	0	0	0	0	1	2
128	0	1	20	2	0	0	0	0	1	0	2
145	0	0
146	0	1	34	6	1	1	1	1	0	0	2
147	0	1	37	8	1	1	1	1	1	0	2
237	1	1	54	8	1	1	1	1	0	0	2
239	1	1	37	7	1	1	1	1	1	0	2
240	1	0
244	1	0
245	1	1	28	6	1	1	1	1	0	0	2
246	1	0
249	1	1	41	2	0	0	0	0	0	0	2
250	1	1	31	6	1	1	1	1	1	0	2
251	1	1	47	6	1	1	1	1	0	0	2
253	1	0
255	1	1	20	6	1	1	1	1	1	0	2
256	1	1	25	8	1	1	1	1	1	0	2
257	1	1	31	6	1	1	1	1	1	0	2
261	1	1	26	7	1	1	1	1	1	0	2
264	1	0
265	1	1	24	8	1	1	1	1	0	0	2
267	1	0
270	1	1	25	4	1	1	0	0	1	0	2
271	1	1	33	3	1	0	0	0	0	1	2
273	1	1	20	1	0	0	0	0	0	1	2
274	1	1	31	6	1	1	1	1	1	0	2
277	1	0
279	1	0
280	1	1	27	3	1	0	0	0	1	0	2
281	1	0
283	1	0
284	1	1	32	2	0	0	0	0	0	1	2
285	1	1	21	3	1	0	0	0	0	1	1
286	1	1	31	3	1	0	0	0	1	0	1
287	1	1	32	2	0	0	0	0	0	0	2
290	1	0
291	1	1	41	1	0	0	0	0	0	1	2
292	1	1	27	3	1	0	0	0	1	0	2
294	1	1	28	3	1	0	0	0	0	1	2
295	1	0
296	1	1	17	3	1	0	0	0	0	0	2
307	0	1	21	6	1	1	1	1	0	0	2
315	1	1	26	2	0	0	0	0	1	0	2

## Sheet: Figure 2
ID	Group	DFS36	DFST
1	RDG	0	36
2	LDG	0	36
4	LDG	0	36
5	RDG	0	36
6	RDG	1	8
7	RDG	0	36
8	LDG	0	36
9	LDG	0	36
10	LDG	0	36
11	LDG	0	36
13	RDG	0	36
14	RDG	1	7
15	LDG	1	34
16	RDG	0	36
17	LDG	0	36
18	LDG	1	9
19	LDG	1	3
20	LDG	0	36
21	LDG	0	36
22	RDG	1	12
23	RDG	0	36
24	RDG	0	36
25	LDG	0	36
27	RDG	0	36
28	LDG	0	36
29	LDG	0	36
30	LDG	0	36
31	RDG	0	36
32	LDG	1	11
33	LDG	1	30
35	RDG	0	36
36	RDG	0	36
37	LDG	0	36
38	LDG	0	36
39	LDG	0	36
40	LDG	0	36
41	LDG	0	36
44	RDG	0	36
45	RDG	0	36
46	LDG	0	36
47	RDG	1	9
48	RDG	0	36
49	RDG	0	36
50	RDG	0	36
51	LDG	0	36
52	RDG	0	36
53	RDG	0	36
54	LDG	0	36
55	LDG	0	36
56	LDG	0	36
57	LDG	0	36
58	LDG	0	36
59	RDG	0	36
60	RDG	0	36
61	LDG	0	36
62	LDG	0	36
63	LDG	0	36
65	RDG	0	36
67	LDG	0	36
68	RDG	1	7
69	RDG	0	36
70	LDG	0	36
72	LDG	0	36
73	LDG	0	36
75	RDG	0	36
76	RDG	0	36
77	RDG	0	36
78	LDG	0	36
79	LDG	1	28
81	LDG	0	36
83	RDG	1	6
84	LDG	0	36
85	LDG	1	24
86	RDG	0	36
88	LDG	0	36
89	LDG	1	2
90	RDG	1	8
91	LDG	1	7
92	LDG	0	36
93	LDG	1	35
94	LDG	0	36
96	RDG	0	36
97	LDG	0	36
99	RDG	0	36
101	LDG	0	36
102	LDG	0	36
104	RDG	0	36
105	RDG	0	36
106	RDG	0	36
107	RDG	0	36
108	RDG	0	36
109	RDG	1	7
110	LDG	0	36
111	LDG	0	36
113	LDG	1	16
114	LDG	0	36
115	LDG	0	36
116	LDG	1	14
117	LDG	0	36
118	LDG	0	36
119	LDG	0	36
120	LDG	0	36
121	LDG	1	17
122	LDG	1	24
123	LDG	1	4
124	LDG	0	36
125	LDG	0	36
127	RDG	0	36
128	LDG	1	12
130	LDG	0	36
131	LDG	0	36
132	RDG	1	22
133	LDG	0	36
134	LDG	1	20
135	LDG	0	36
137	LDG	0	36
138	RDG	0	36
139	LDG	0	36
140	RDG	1	9
141	RDG	0	36
142	RDG	0	36
143	LDG	1	6
144	RDG	0	36
145	LDG	0	36
146	LDG	0	36
147	LDG	0	36
148	LDG	1	19
149	LDG	0	36
150	RDG	0	36
151	LDG	0	36
152	LDG	0	36
153	LDG	1	34
154	RDG	0	36
155	LDG	1	9
156	LDG	1	11
157	LDG	0	36
158	RDG	0	36
159	RDG	0	36
160	LDG	0	36
162	RDG	0	36
163	LDG	0	36
164	LDG	1	3
165	RDG	0	36
166	RDG	0	36
168	LDG	0	36
169	RDG	0	36
170	LDG	1	11
171	LDG	0	36
172	LDG	0	36
173	LDG	0	36
174	LDG	1	20
175	LDG	0	36
176	RDG	0	36
177	RDG	0	36
178	LDG	1	10
179	LDG	0	36
180	LDG	0	36
181	RDG	0	36
182	RDG	0	36
183	RDG	0	36
184	LDG	0	36
185	LDG	0	36
186	LDG	0	36
187	RDG	1	5
189	LDG	0	36
190	LDG	0	36
191	RDG	0	36
192	LDG	1	6
193	LDG	1	5
195	LDG	0	36
196	LDG	1	7
199	RDG	0	36
200	LDG	0	36
201	LDG	0	36
202	LDG	0	36
203	RDG	0	36
204	RDG	0	36
205	LDG	0	36
206	LDG	1	18
207	LDG	0	36
208	LDG	1	24
209	LDG	0	36
210	LDG	1	20
211	LDG	0	36
213	LDG	0	36
214	LDG	0	36
215	LDG	0	36
216	RDG	0	36
217	RDG	0	36
218	RDG	0	36
219	LDG	0	36
220	LDG	0	36
221	LDG	0	36
222	LDG	0	36
223	LDG	0	36
224	LDG	0	36
225	LDG	1	7
226	LDG	0	36
227	RDG	0	36
228	LDG	1	8
229	RDG	0	36
230	RDG	0	36
231	RDG	0	36
232	RDG	0	36
233	RDG	0	36
234	LDG	0	36
236	RDG	0	36
237	RDG	0	36
238	RDG	0	36
239	RDG	0	36
240	RDG	0	36
242	RDG	0	36
243	RDG	0	36
244	RDG	1	7
245	RDG	0	36
246	RDG	0	36
247	RDG	0	36
248	RDG	0	36
249	RDG	0	36
250	RDG	0	36
251	RDG	0	36
252	RDG	0	36
253	RDG	0	36
254	RDG	0	36
255	RDG	0	36
256	RDG	1	28
257	RDG	0	36
258	RDG	0	36
259	RDG	0	36
260	RDG	0	36
261	RDG	0	36
262	RDG	0	36
263	RDG	0	36
264	RDG	1	6
265	RDG	0	36
266	RDG	0	36
267	RDG	0	36
268	RDG	0	36
269	RDG	0	36
270	RDG	1	8
271	RDG	1	28
273	RDG	0	36
274	RDG	0	36
275	RDG	0	36
276	RDG	0	36
277	RDG	0	36
278	RDG	0	36
279	RDG	0	36
280	RDG	1	19
281	RDG	1	24
282	RDG	0	36
283	RDG	0	36
284	RDG	0	36
285	RDG	0	36
286	RDG	0	36
287	RDG	0	36
288	RDG	0	36
289	RDG	0	36
290	RDG	1	4
291	RDG	0	36
292	RDG	0	36
293	RDG	0	36
294	RDG	0	36
295	RDG	0	36
296	RDG	0	36
298	LDG	0	36
299	RDG	1	8
300	RDG	0	36
301	RDG	0	36
302	LDG	1	14
303	LDG	0	36
304	LDG	0	36
305	RDG	0	36
306	LDG	1	5
307	LDG	1	13
308	LDG	1	13
309	LDG	0	36
310	LDG	0	36
311	LDG	0	36
312	LDG	0	36
313	RDG	0	36
314	RDG	0	36
315	RDG	0	36

## Sheet: Figure 3
ID	Group	DFS36	DFST	pT	pN
1	RDG	0	36	1	0
2	LDG	0	36	1	0
4	LDG	0	36	1	0
5	RDG	0	36	2	0
6	RDG	1	8	2	1
7	RDG	0	36	2	1
8	LDG	0	36	2	1
9	LDG	0	36	2	1
10	LDG	0	36	1	0
11	LDG	0	36	2	1
13	RDG	0	36	1	0
14	RDG	1	7	2	1
15	LDG	1	34	2	1
16	RDG	0	36	1	0
17	LDG	0	36	2	1
18	LDG	1	9	2	1
19	LDG	1	3	2	1
20	LDG	0	36	1	0
21	LDG	0	36	1	0
22	RDG	1	12	2	1
23	RDG	0	36	2	1
24	RDG	0	36	2	1
25	LDG	0	36	2	1
27	RDG	0	36	2	1
28	LDG	0	36	1	1
29	LDG	0	36	1	1
30	LDG	0	36	2	1
31	RDG	0	36	2	1
32	LDG	1	11	2	1
33	LDG	1	30	2	1
35	RDG	0	36	2	1
36	RDG	0	36	2	0
37	LDG	0	36	1	0
38	LDG	0	36	2	0
39	LDG	0	36	2	1
40	LDG	0	36	1	1
41	LDG	0	36	2	0
44	RDG	0	36	2	1
45	RDG	0	36	1	0
46	LDG	0	36	2	0
47	RDG	1	9	2	1
48	RDG	0	36	2	1
49	RDG	0	36	2	1
50	RDG	0	36	1	0
51	LDG	0	36	1	0
52	RDG	0	36	2	0
53	RDG	0	36	1	0
54	LDG	0	36	2	0
55	LDG	0	36	2	1
56	LDG	0	36	1	0
57	LDG	0	36	1	0
58	LDG	0	36	2	1
59	RDG	0	36	2	1
60	RDG	0	36	2	0
61	LDG	0	36	2	1
62	LDG	0	36	1	0
63	LDG	0	36	1	0
65	RDG	0	36	1	0
67	LDG	0	36	2	1
68	RDG	1	7	2	1
69	RDG	0	36	1	0
70	LDG	0	36	1	1
72	LDG	0	36	2	1
73	LDG	0	36	2	1
75	RDG	0	36	1	0
76	RDG	0	36	2	1
77	RDG	0	36	1	1
78	LDG	0	36	1	0
79	LDG	1	28	2	0
81	LDG	0	36	1	0
83	RDG	1	6	2	1
84	LDG	0	36	1	0
85	LDG	1	24	1	0
86	RDG	0	36	2	0
88	LDG	0	36	2	0
89	LDG	1	2	2	1
90	RDG	1	8	2	1
91	LDG	1	7	2	1
92	LDG	0	36	2	1
93	LDG	1	35	2	1
94	LDG	0	36	2	0
96	RDG	0	36	2	0
97	LDG	0	36	1	0
99	RDG	0	36	1	0
101	LDG	0	36	2	0
102	LDG	0	36	1	1
104	RDG	0	36	2	1
105	RDG	0	36	2	1
106	RDG	0	36	2	1
107	RDG	0	36	2	1
108	RDG	0	36	2	1
109	RDG	1	7	2	1
110	LDG	0	36	1	0
111	LDG	0	36	2	1
113	LDG	1	16	2	1
114	LDG	0	36	2	0
115	LDG	0	36	1	0
116	LDG	1	14	2	1
117	LDG	0	36	2	1
118	LDG	0	36	2	0
119	LDG	0	36	2	1
120	LDG	0	36	2	1
121	LDG	1	17	2	1
122	LDG	1	24	2	1
123	LDG	1	4	2	1
124	LDG	0	36	2	1
125	LDG	0	36	2	0
127	RDG	0	36	1	0
128	LDG	1	12	2	1
130	LDG	0	36	2	1
131	LDG	0	36	2	0
132	RDG	1	22	2	1
133	LDG	0	36	1	0
134	LDG	1	20	2	1
135	LDG	0	36	2	1
137	LDG	0	36	1	0
138	RDG	0	36	2	1
139	LDG	0	36	2	1
140	RDG	1	9	2	1
141	RDG	0	36	2	1
142	RDG	0	36	2	1
143	LDG	1	6	2	1
144	RDG	0	36	2	1
145	LDG	0	36	1	1
146	LDG	0	36	2	0
147	LDG	0	36	2	1
148	LDG	1	19	2	1
149	LDG	0	36	2	0
150	RDG	0	36	1	1
151	LDG	0	36	2	1
152	LDG	0	36	2	1
153	LDG	1	34	2	1
154	RDG	0	36	2	1
155	LDG	1	9	2	1
156	LDG	1	11	2	1
157	LDG	0	36	2	1
158	RDG	0	36	2	0
159	RDG	0	36	2	1
160	LDG	0	36	2	1
162	RDG	0	36	2	1
163	LDG	0	36	2	0
164	LDG	1	3	2	0
165	RDG	0	36	1	0
166	RDG	0	36	1	0
168	LDG	0	36	2	1
169	RDG	0	36	1	0
170	LDG	1	11	2	0
171	LDG	0	36	1	0
172	LDG	0	36	2	1
173	LDG	0	36	2	1
174	LDG	1	20	2	1
175	LDG	0	36	2	1
176	RDG	0	36	2	0
177	RDG	0	36	2	1
178	LDG	1	10	2	1
179	LDG	0	36	1	0
180	LDG	0	36	2	1
181	RDG	0	36	2	1
182	RDG	0	36	1	0
183	RDG	0	36	1	1
184	LDG	0	36	2	0
185	LDG	0	36	1	0
186	LDG	0	36	2	0
187	RDG	1	5	1	1
189	LDG	0	36	2	1
190	LDG	0	36	2	1
191	RDG	0	36	2	1
192	LDG	1	6	2	1
193	LDG	1	5	2	1
195	LDG	0	36	2	0
196	LDG	1	7	2	1
199	RDG	0	36	1	0
200	LDG	0	36	2	1
201	LDG	0	36	2	1
202	LDG	0	36	1	1
203	RDG	0	36	1	1
204	RDG	0	36	2	1
205	LDG	0	36	1	0
206	LDG	1	18	2	1
207	LDG	0	36	2	0
208	LDG	1	24	2	1
209	LDG	0	36	1	0
210	LDG	1	20	2	1
211	LDG	0	36	2	1
213	LDG	0	36	2	0
214	LDG	0	36	1	0
215	LDG	0	36	2	0
216	RDG	0	36	1	0
217	RDG	0	36	1	0
218	RDG	0	36	2	1
219	LDG	0	36	1	0
220	LDG	0	36	1	0
221	LDG	0	36	2	1
222	LDG	0	36	2	0
223	LDG	0	36	2	0
224	LDG	0	36	2	0
225	LDG	1	7	2	1
226	LDG	0	36	1	1
227	RDG	0	36	1	0
228	LDG	1	8	2	1
229	RDG	0	36	2	1
230	RDG	0	36	1	1
231	RDG	0	36	1	1
232	RDG	0	36	1	0
233	RDG	0	36	1	1
234	LDG	0	36	1	0
236	RDG	0	36	1	0
237	RDG	0	36	2	1
238	RDG	0	36	1	0
239	RDG	0	36	2	1
240	RDG	0	36	2	1
242	RDG	0	36	2	0
243	RDG	0	36	1	0
244	RDG	1	7	2	1
245	RDG	0	36	2	1
246	RDG	0	36	2	0
247	RDG	0	36	1	0
248	RDG	0	36	1	0
249	RDG	0	36	2	1
250	RDG	0	36	2	1
251	RDG	0	36	2	1
252	RDG	0	36	1	1
253	RDG	0	36	2	1
254	RDG	0	36	1	0
255	RDG	0	36	2	1
256	RDG	1	28	2	1
257	RDG	0	36	2	1
258	RDG	0	36	1	0
259	RDG	0	36	1	0
260	RDG	0	36	1	0
261	RDG	0	36	2	1
262	RDG	0	36	1	0
263	RDG	0	36	1	1
264	RDG	1	6	2	1
265	RDG	0	36	1	1
266	RDG	0	36	1	0
267	RDG	0	36	2	1
268	RDG	0	36	1	0
269	RDG	0	36	1	0
270	RDG	1	8	2	1
271	RDG	1	28	2	1
273	RDG	0	36	2	1
274	RDG	0	36	2	1
275	RDG	0	36	2	0
276	RDG	0	36	1	0
277	RDG	0	36	2	1
278	RDG	0	36	1	1
279	RDG	0	36	2	1
280	RDG	1	19	2	1
281	RDG	1	24	2	1
282	RDG	0	36	1	0
283	RDG	0	36	2	0
284	RDG	0	36	2	1
285	RDG	0	36	1	1
286	RDG	0	36	2	1
287	RDG	0	36	2	1
288	RDG	0	36	1	0
289	RDG	0	36	2	0
290	RDG	1	4	2	1
291	RDG	0	36	2	1
292	RDG	0	36	2	1
293	RDG	0	36	1	0
294	RDG	0	36	2	1
295	RDG	0	36	2	0
296	RDG	0	36	2	1
298	LDG	0	36	2	1
299	RDG	1	8	1	1
300	RDG	0	36	2	1
301	RDG	0	36	1	1
302	LDG	1	14	2	1
303	LDG	0	36	2	1
304	LDG	0	36	2	1
305	RDG	0	36	1	0
306	LDG	1	5	2	1
307	LDG	1	13	2	1
308	LDG	1	13	2	1
309	LDG	0	36	2	1
310	LDG	0	36	2	1
311	LDG	0	36	2	0
312	LDG	0	36	2	1
313	RDG	0	36	1	1
314	RDG	0	36	1	0
315	RDG	0	36	2	0

## Sheet: Figure 4
ID	Group	DFS36	Age65	Sex (1-male;2-female)	ECOG	Histology	Lymphvascular invasion	Adjuvant chemotherapy	complications	tumor size, 5cm
1	1	0	0	2	0	1	0	0	0	0
2	0	0	0	1	0	2	0	0	0	0
4	0	0	0	2	0	2	0	0	1	0
5	1	0	1	1	0	2	1	1	0	0
6	1	1	0	1	0	2	1	1	0	1
7	1	0	1	1	0	1	1	1	1	0
8	0	0	0	1	0	2	1	1	0	0
9	0	0	1	2	1	2	1	1	0	0
10	0	0	0	1	0	1	0	0	0	0
11	0	0	0	1	0	1	1	1	0	1
13	1	0	0	1	0	1	0	0	0	1
14	1	1	0	1	0	2	0	1	0	0
15	0	1	1	1	0	2	1	0	1	0
16	1	0	0	2	0	2	0	0	0	0
17	0	0	0	2	0	2	1	0	0	1
18	0	1	0	1	0	1	0	1	0	1
19	0	1	1	1	0	1	0	1	0	1
20	0	0	0	2	0	1	0	0	0	0
21	0	0	0	1	0	2	0	0	0	0
22	1	1	1	1	0	1	1	1	0	0
23	1	0	0	2	0	1	1	1	0	0
24	1	0	0	1	0	2	1	1	0	0
25	0	0	0	1	0	2	0	1	0	0
27	1	0	0	1	0	2	1	1	0	0
28	0	0	1	2	0	2	0	1	0	0
29	0	0	0	2	0	2	0	1	0	0
30	0	0	0	2	0	2	1	1	0	0
31	1	0	1	1	1	1	1	0	1	0
32	0	1	1	1	0	2	1	1	0	0
33	0	1	1	2	0	2	0	0	0	0
35	1	0	0	2	1	2	0	1	0	0
36	1	0	0	1	0	2	0	1	0	0
37	0	0	1	1	0	1	0	0	0	0
38	0	0	0	1	0	1	0	1	0	0
39	0	0	0	1	0	1	1	1	0	0
40	0	0	0	2	0	1	0	0	0	0
41	0	0	0	2	1	2	0	1	0	0
44	1	0	1	1	0	1	0	1	0	0
45	1	0	0	1	0	2	0	0	0	0
46	0	0	1	1	0	2	0	0	0	0
47	1	1	0	2	0	2	1	1	0	1
48	1	0	0	1	0	1	1	1	0	1
49	1	0	0	2	0	2	1	1	0	0
50	1	0	0	1	0	2	0	0	0	0
51	0	0	0	1	0	1	0	0	0	0
52	1	0	0	2	0	2	1	1	0	0
53	1	0	0	1	0	1	0	0	0	0
54	0	0	0	1	0	2	0	0	0	0
55	0	0	0	2	0	1	1	0	0	1
56	0	0	0	1	0	1	1	0	1	0
57	0	0	1	1	0	1	0	0	0	0
58	0	0	0	2	0	2	1	1	0	1
59	1	0	0	2	0	2	0	1	0	0
60	1	0	0	1	0	2	0	1	0	0
61	0	0	0	1	0	2	0	1	0	0
62	0	0	0	2	0	1	0	0	0	0
63	0	0	1	1	0	1	0	0	0	0
65	1	0	0	1	0	2	0	0	0	0
67	0	0	1	2	0	2	0	1	0	0
68	1	1	0	1	0	2	0	1	0	1
69	1	0	0	2	0	2	0	0	1	0
70	0	0	1	1	0	2	0	1	0	0
72	0	0	0	2	1	1	1	1	0	0
73	0	0	0	1	0	1	1	1	0	0
75	1	0	1	2	1	1	0	0	0	0
76	1	0	1	1	1	2	1	1	1	1
77	1	0	0	1	0	2	1	1	0	0
78	0	0	0	2	0	2	0	0	0	0
79	0	1	0	2	0	1	0	1	0	0
81	0	0	0	1	0	1	0	0	0	0
83	1	1	1	1	0	1	1	1	1	1
84	0	0	0	1	0	1	0	0	0	0
85	0	1	0	1	0	1	0	0	0	0
86	1	0	1	2	0	2	0	0	0	0
88	0	0	0	1	1	1	0	1	0	1
89	0	1	0	2	0	2	1	1	0	0
90	1	1	0	1	0	2	0	1	0	0
91	0	1	0	1	0	2	1	1	0	0
92	0	0	0	1	0	2	1	1	0	0
93	0	1	1	1	1	2	1	1	0	0
94	0	0	1	1	0	1	0	1	0	1
96	1	0	0	1	0	2	0	1	0	0
97	0	0	0	1	0	1	0	0	0	0
99	1	0	0	1	0	2	0	0	0	0
101	0	0	1	2	0	1	1	1	0	0
102	0	0	0	2	0	1	0	1	0	0
104	1	0	1	1	1	2	1	1	1	1
105	1	0	1	1	1	2	1	0	0	0
106	1	0	0	1	1	2	1	1	0	0
107	1	0	0	1	0	2	1	1	0	1
108	1	0	1	1	1	2	1	1	0	1
109	1	1	0	2	0	2	1	1	0	1
110	0	0	0	1	0	2	0	0	0	0
111	0	0	0	2	0	2	0	1	0	0
113	0	1	1	1	1	1	1	0	1	1
114	0	0	0	1	0	2	1	1	1	0
115	0	0	0	1	0	1	0	0	1	0
116	0	1	0	1	1	2	1	1	1	1
117	0	0	0	1	0	2	1	0	0	0
118	0	0	1	1	1	2	0	1	0	1
119	0	0	0	1	0	2	1	1	0	0
120	0	0	1	2	1	2	1	1	0	1
121	0	1	0	2	0	2	1	0	0	1
122	0	1	0	1	0	2	0	1	1	0
123	0	1	1	2	0	2	1	1	0	1
124	0	0	0	1	0	2	1	1	0	1
125	0	0	0	1	0	1	0	1	0	1
127	1	0	0	1	0	1	0	0	0	0
128	0	1	0	1	0	2	1	1	0	1
130	0	0	1	1	0	2	1	0	0	0
131	0	0	0	1	0	2	1	1	0	1
132	1	1	1	1	0	2	1	0	1	1
133	0	0	1	2	0	1	0	0	0	0
134	0	1	0	1	1	1	1	1	0	1
135	0	0	1	1	1	1	0	1	1	1
137	0	0	0	2	0	2	0	1	0	0
138	1	0	1	1	1	1	0	1	0	1
139	0	0	1	1	0	1	1	1	0	0
140	1	1	0	1	0	1	1	1	0	1
141	1	0	0	2	0	1	1	0	0	0
142	1	0	0	1	0	2	1	1	0	1
143	0	1	1	1	1	2	1	1	0	0
144	1	0	1	1	1	2	1	1	0	0
145	0	0	1	1	0	1	0	0	1	1
146	0	0	1	1	0	1	1	1	1	0
147	0	0	0	2	0	2	1	1	0	0
148	0	1	1	2	0	2	1	1	0	1
149	0	0	1	2	0	2	0	1	0	0
150	1	0	0	1	0	2	0	1	0	0
151	0	0	0	1	1	2	0	1	0	1
152	0	0	1	1	0	2	1	0	0	1
153	0	1	1	1	0	2	1	1	0	1
154	1	0	1	1	0	2	1	1	0	1
155	0	1	0	1	0	1	1	1	0	0
156	0	1	1	1	0	2	1	0	1	1
157	0	0	1	1	0	1	1	1	1	1
158	1	0	0	1	0	2	1	1	0	0
159	1	0	0	1	0	1	1	0	0	0
160	0	0	0	1	0	2	1	1	1	0
162	1	0	0	1	0	1	0	1	0	0
163	0	0	1	1	0	1	0	1	0	0
164	0	1	0	1	1	2	0	0	1	0
165	1	0	0	1	0	2	0	0	0	0
166	1	0	1	2	0	2	0	1	0	0
168	0	0	1	2	0	2	1	1	0	1
169	1	0	1	2	0	1	0	0	0	0
170	0	1	0	1	0	2	1	1	0	0
171	0	0	1	2	1	1	0	0	1	0
172	0	0	1	2	1	1	1	0	1	1
173	0	0	0	2	0	2	0	1	0	1
174	0	1	1	1	0	2	1	0	0	1
175	0	0	1	2	1	2	0	1	0	0
176	1	0	0	1	0	2	1	0	0	0
177	1	0	0	2	0	2	1	1	0	1
178	0	1	0	1	0	2	1	1	0	1
179	0	0	0	1	0	2	0	0	0	0
180	0	0	1	1	1	2	0	1	0	0
181	1	0	1	1	1	2	1	1	0	1
182	1	0	0	2	0	1	0	0	0	0
183	1	0	1	1	0	1	0	1	0	0
184	0	0	0	1	0	2	0	0	0	0
185	0	0	1	2	0	2	0	0	0	0
186	0	0	0	1	0	2	1	1	0	0
187	1	1	0	2	0	1	0	1	0	0
189	0	0	1	1	1	2	1	1	0	0
190	0	0	0	1	0	1	0	1	0	1
191	1	0	0	2	1	2	0	1	0	0
192	0	1	0	1	0	2	1	1	0	0
193	0	1	0	1	0	2	1	1	0	1
195	0	0	0	2	0	2	0	0	0	0
196	0	1	0	1	0	2	1	1	0	0
199	1	0	0	1	0	2	0	0	0	0
200	0	0	0	1	0	1	0	1	0	0
201	0	0	0	1	0	2	1	1	0	0
202	0	0	1	2	1	2	0	1	1	0
203	1	0	0	1	0	2	0	1	0	1
204	1	0	0	2	1	2	0	1	0	1
205	0	0	0	2	0	2	0	0	0	0
206	0	1	1	2	0	2	1	1	0	1
207	0	0	1	2	0	2	0	1	0	1
208	0	1	1	1	1	2	1	1	0	0
209	0	0	1	2	1	1	0	0	1	0
210	0	1	0	2	0	1	1	1	1	0
211	0	0	1	2	0	1	1	1	0	0
213	0	0	0	2	0	1	0	0	0	0
214	0	0	1	1	0	1	0	0	0	0
215	0	0	0	1	0	2	0	1	0	1
216	1	0	1	1	1	1	0	0	0	0
217	1	0	0	1	0	1	0	0	0	0
218	1	0	1	1	0	2	1	1	0	1
219	0	0	0	1	1	1	0	0	1	0
220	0	0	1	1	1	1	0	0	0	0
221	0	0	0	1	0	1	0	0	0	0
222	0	0	0	1	0	1	1	0	1	1
223	0	0	0	2	0	2	0	1	0	0
224	0	0	1	1	1	2	0	1	1	1
225	0	1	0	2	0	2	1	1	0	0
226	0	0	1	2	1	1	0	1	0	0
227	1	0	0	1	0	2	0	0	0	0
228	0	1	1	2	1	2	1	1	1	1
229	1	0	0	2	0	2	1	1	0	0
230	1	0	0	1	0	2	0	1	0	0
231	1	0	1	1	0	2	1	1	0	0
232	1	0	0	1	0	2	0	0	0	0
233	1	0	1	1	1	1	1	1	0	0
234	0	0	1	1	0	1	0	0	0	0
236	1	0	0	1	1	2	0	0	0	0
237	1	0	0	1	0	2	1	1	0	0
238	1	0	0	2	0	2	0	0	0	0
239	1	0	0	2	0	2	0	1	0	0
240	1	0	0	1	0	1	0	0	0	0
242	1	0	0	1	1	1	0	1	1	0
243	1	0	0	2	0	1	0	0	0	0
244	1	1	0	1	0	2	1	0	0	0
245	1	0	0	1	0	1	1	1	0	0
246	1	0	1	2	0	1	0	0	0	0
247	1	0	0	2	0	2	0	0	0	0
248	1	0	1	1	0	1	0	0	0	0
249	1	0	1	1	0	2	0	1	0	0
250	1	0	0	2	0	2	1	1	0	0
251	1	0	0	2	0	1	0	1	0	0
252	1	0	0	1	0	1	1	0	0	0
253	1	0	1	2	0	2	1	0	1	1
254	1	0	1	1	0	2	0	0	0	0
255	1	0	0	1	0	1	0	1	0	0
256	1	1	1	1	0	1	1	1	0	0
257	1	0	1	1	0	2	1	1	1	0
258	1	0	1	2	0	2	0	0	1	0
259	1	0	0	2	0	2	0	0	0	0
260	1	0	0	2	0	2	0	0	0	0
261	1	0	0	2	0	2	0	1	0	0
262	1	0	0	2	0	2	0	0	0	0
263	1	0	1	2	0	2	0	0	0	0
264	1	1	0	1	0	1	1	0	0	0
265	1	0	0	2	0	2	1	1	0	0
266	1	0	0	1	1	1	0	0	0	0
267	1	0	1	1	1	1	0	0	0	0
268	1	0	1	2	0	1	0	0	0	1
269	1	0	0	1	1	1	0	0	0	0
270	1	1	0	1	0	2	1	1	0	0
271	1	1	0	2	0	1	1	1	0	1
273	1	0	1	2	0	1	1	1	0	1
274	1	0	0	1	0	1	1	1	0	0
275	1	0	0	1	0	2	0	1	0	0
276	1	0	0	1	0	2	0	0	0	0
277	1	0	1	1	0	1	1	0	0	1
278	1	0	1	2	1	2	0	1	0	0
279	1	0	0	1	0	2	1	0	0	0
280	1	1	0	2	0	2	1	1	0	0
281	1	1	0	1	0	2	0	0	0	0
282	1	0	0	1	0	1	1	0	0	0
283	1	0	0	2	0	2	0	0	0	0
284	1	0	0	1	1	1	0	1	0	0
285	1	0	1	2	1	2	0	1	0	0
286	1	0	0	1	0	1	1	1	0	0
287	1	0	0	1	0	1	0	1	0	0
288	1	0	0	1	0	2	0	0	0	0
289	1	0	0	1	0	1	0	1	0	0
290	1	1	1	2	1	2	0	0	1	1
291	1	0	1	1	0	2	1	1	0	1
292	1	0	0	1	0	2	1	1	0	0
293	1	0	1	1	0	2	0	0	0	0
294	1	0	1	1	0	1	1	1	0	1
295	1	0	1	1	0	1	0	0	0	0
296	1	0	0	2	1	2	0	1	0	0
298	0	0	1	1	1	2	0	1	0	0
299	1	1	0	2	0	2	1	1	0	0
300	1	0	0	1	0	2	0	1	0	0
301	1	0	0	1	0	1	1	1	0	0
302	0	1	1	2	1	2	0	0	0	1
303	0	0	0	2	0	2	1	1	1	0
304	0	0	0	1	0	1	1	1	0	0
305	1	0	1	1	0	1	0	0	1	0
306	0	1	0	2	0	2	1	1	0	1
307	0	1	0	2	0	2	1	1	0	0
308	0	1	0	1	0	1	0	1	0	1
309	0	0	1	1	1	2	1	1	0	0
310	0	0	1	1	0	1	0	1	0	0
311	0	0	1	1	1	2	0	0	0	0
312	0	0	0	1	0	2	1	1	0	1
313	1	0	0	1	0	2	0	1	0	0
314	1	0	0	2	0	2	0	0	0	0
315	1	0	0	1	0	2	0	1	0	0

[truncated: 4 more sheets: Figure S1, Figure S2, Figure S3, Figure S4]
